# Supplementary material for: Circ0001470 Acts as a miR-140-3p Sponge to Facilitate the Progression of Embryonic Development through Regulating PTGFR Expression
Source: Cells. 2022 May 25;11(11):1746. doi: 10.3390/cells11111746 (PMC9179393; doi:10.3390/cells11111746)
Supplement: Supplementary file 1 [file cells-11-01746-s001.zip]

Archive with 5 entries (5 files):
- cells-1721071-supplementary.pdf
- Supplementary Text S1.xlsx
- Supplementary Text S2.xlsx
- Supplementary Text S3.xlsx
- Supplementary Text S4.xlsx
