# Supplementary material for: Circ0001470 Acts as a miR-140-3p Sponge to Facilitate the Progression of Embryonic Development through Regulating PTGFR Expression
Source: Cells. 2022 May 25;11(11):1746. doi: 10.3390/cells11111746 (PMC9179393; doi:10.3390/cells11111746)
Supplement: Supplementary file 1 [file cells-11-01746-s001.zip › Supplementary Text S1.xlsx]

## Sheet: YK32 vs YK18
ID	DB32_readcount	DB18_readcount	log2FoldChange	pval	padj
ssc_circ_0007093	461.208	0	9.8356	1.37e-08	9.49e-06
ssc_circ_0000983	374.577	0	9.5862	3.98e-08	1.38e-05
ssc_circ_0000981	286.58	0	9.2652	1.49e-07	1.88e-05
ssc_circ_0000982	379.044	1.41861	7.2673	9.82e-08	1.88e-05
ssc_circ_0008114	306.451	0	9.3417	1.11e-07	1.88e-05
ssc_circ_0013446	283.61	0	9.2473	1.63e-07	1.88e-05
ssc_circ_0000985	231.637	0	9.0094	4.07e-07	4.04e-05
ssc_circ_0005368	1065.22	24.6777	5.0952	1.01e-05	0.00087556
ssc_circ_0008124	91.3352	0	7.8559	2.45e-05	0.0018885
ssc_circ_0008112	71.7409	0	7.5963	5.1e-05	0.003544
ssc_circ_0008120	71.7808	0	7.5371	6.73e-05	0.0038952
ssc_circ_0009803	66.8114	0	7.5071	6.68e-05	0.0038952
ssc_circ_0009804	55.8399	0	7.2902	0.0001246	0.0061853
ssc_circ_0013443	0	55.9197	-7.2935	0.00012322	0.0061853
ssc_circ_0009802	54.7502	0	7.2613	0.00013622	0.0063117
ssc_circ_0002309	52.2826	0	7.2045	0.00015971	0.0065293
ssc_circ_0007090	51.9042	0	7.2016	0.00015949	0.0065293
ssc_circ_0000984	48.5161	0	7.1154	0.00020306	0.0078403
ssc_circ_0007091	45.7946	0	7.0396	0.00025137	0.0091947
ssc_circ_0011615	0	44.6235	-7.0143	0.0002666	0.0092643
ssc_circ_0013665	1.09545	74.0098	-5.416	0.00028826	0.0095401
ssc_circ_0005197	36.6241	0	6.7328	0.00057581	0.01819
ssc_circ_0007088	29.6111	0	6.5037	0.00097255	0.029388
ssc_circ_0007095	27.697	0	6.4121	0.001218	0.0339
ssc_circ_0008110	27.4146	0	6.4076	0.0012194	0.0339
ssc_circ_0012672	25.5793	0	6.3099	0.0015416	0.041207
ssc_circ_0008710	25.139	0	6.2857	0.0016365	0.042126
ssc_circ_0008111	23.9476	0	6.2316	0.0018361	0.045575
ssc_circ_0008104	23.4902	0	6.2078	0.0019358	0.046392
ssc_circ_0008125	21.6606	0	6.1067	0.0024144	0.055934
ssc_circ_0008248	22.0106	0	6.0921	0.0025555	0.057292
ssc_circ_0012762	20.8419	0	6.0494	0.0027523	0.059777
ssc_circ_0005595	20.1925	0	6.0157	0.0029373	0.061861
ssc_circ_0007094	19.3737	0	5.9649	0.0032676	0.065815
ssc_circ_0008407	19.2834	0	5.9584	0.0033144	0.065815
ssc_circ_0005193	20.1811	0	5.9555	0.0034742	0.067072
ssc_circ_0007087	18.284	0	5.8749	0.0039886	0.069302
ssc_circ_0007089	18.459	0	5.9024	0.0037232	0.069302
ssc_circ_0008127	18.0976	0	5.8731	0.0039696	0.069302
ssc_circ_0012146	18.1879	0	5.8816	0.0038948	0.069302
ssc_circ_0008117	17.2789	0	5.7994	0.0046579	0.078957
ssc_circ_0008443	0	15.6637	-5.6841	0.0057989	0.095957
ssc_circ_0005201	16.7084	0	5.6662	0.0063527	0.10268
ssc_circ_0008116	14.9919	0	5.6216	0.0065769	0.10389
ssc_circ_0006828	70.9336	4.72871	3.4997	0.015236	0.23532
ssc_circ_0005207	1405.85	205.004	2.6193	0.018456	0.27885
ssc_circ_0006831	63.0734	4.72871	3.342	0.021357	0.31582
ssc_circ_0010668	136.429	1220.37	-2.9187	0.022097	0.31995
ssc_circ_0012763	118.919	5.20158	3.7957	0.028617	0.40589
ssc_circ_0005424	2.19089	29.5475	-3.3313	0.030605	0.42541
ssc_circ_0011873	16.9965	1.05737	3.4516	0.037231	0.50736
ssc_circ_0011616	58.1212	320.312	-2.3144	0.04222	0.56429
ssc_circ_0000016	0	6.53802	-4.5054	0.0411	NA
ssc_circ_0000449	0	6.78764	-4.5375	0.039531	NA
ssc_circ_0000980	9.32266	0	4.9952	0.019792	NA
ssc_circ_0000986	5.9403	0	4.3727	0.049165	NA
ssc_circ_0001188	10.5084	0	5.1586	0.015094	NA
ssc_circ_0001470	8.86528	0	4.9275	0.022038	NA
ssc_circ_0001742	0	6.84345	-4.5608	0.038155	NA
ssc_circ_0001890	0	6.53802	-4.5054	0.0411	NA
ssc_circ_0002488	0	10.4884	-5.1565	0.015147	NA
ssc_circ_0002811	0	6.59384	-4.512	0.040764	NA
ssc_circ_0003131	7.95051	0	4.7789	0.027698	NA
ssc_circ_0004114	0	10.5442	-5.1625	0.014999	NA
ssc_circ_0004301	10.5141	0	5.1409	0.01569	NA
ssc_circ_0004877	0	12.6032	-5.3992	0.0099125	NA
ssc_circ_0005061	0	6.00934	-4.3884	0.048143	NA
ssc_circ_0005258	6.12097	0	4.4087	0.046893	NA
ssc_circ_0005434	0	10.738	-5.1744	0.014789	NA
ssc_circ_0006069	0	7.90082	-4.7678	0.028189	NA
ssc_circ_0006269	0	6.00934	-4.3884	0.048143	NA
ssc_circ_0006415	9.86469	0	5.0537	0.018085	NA
ssc_circ_0006739	12.9704	0	5.42	0.0096151	NA
ssc_circ_0007081	7.30676	0	4.6383	0.034236	NA
ssc_circ_0007750	0	9.54269	-5.0273	0.018771	NA
ssc_circ_0008109	6.12097	0	4.4087	0.046893	NA
ssc_circ_0008193	0	12.1861	-5.3485	0.010887	NA
ssc_circ_0008243	11.0562	0	5.2262	0.01345	NA
ssc_circ_0008318	7.67949	0	4.7181	0.030466	NA
ssc_circ_0009305	0	10.4326	-5.149	0.015346	NA
ssc_circ_0009676	7.40279	0	4.6799	0.032092	NA
ssc_circ_0010233	0	7.12252	-4.6166	0.035218	NA
ssc_circ_0011170	6.21131	0	4.42	0.04626	NA
ssc_circ_0011271	7.12608	0	4.622	0.034906	NA
ssc_circ_0011751	8.58857	0	4.8824	0.023648	NA
ssc_circ_0012179	0	6.78764	-4.5375	0.039531	NA
ssc_circ_0013095	0	10.0156	-5.0938	0.016826	NA
ssc_circ_0013101	0	7.12252	-4.6166	0.035218	NA
ssc_circ_0013368	7.76983	0	4.7418	0.029346	NA
ssc_circ_0013428	0	8.1799	-4.8017	0.026868	NA
ssc_circ_0013569	6.58405	0	4.4793	0.042995	NA
ssc_circ_0013646	0	8.54114	-4.8759	0.023881	NA

## Sheet: MS32 vs MS18
ID	MS32_readcount	MS18_readcount	log2FoldChange	pval	padj
ssc_circ_0007093		0	10.352	1.602e-08	1.1134e-05
ssc_circ_0011453	454.527	0	10.004	6.0145e-08	2.09e-05
ssc_circ_0013446	234.535	0	9.2046	1.1676e-06	0.00027049
ssc_circ_0008124	142.869	0	8.6179	7.9766e-06	0.0013859
ssc_circ_0007097	78.9461	0	7.9302	5.895e-05	0.008194
ssc_circ_0010603	63.7192	0	7.7031	0.00010519	0.010444
ssc_circ_0013024	67.3001	0	7.7526	9.4131e-05	0.010444
ssc_circ_0002309	50.6692	0	7.4225	0.00022103	0.019202
ssc_circ_0013443	0	60.5625	-7.2051	0.00035968	0.027775
ssc_circ_0011452	39.617	0	7.1382	0.0004424	0.030747
ssc_circ_0008120	30.8777	0	6.7795	0.001074	0.064255
ssc_circ_0008125	29.4521	0	6.7522	0.0011094	0.064255
ssc_circ_0004857	0	37.6113	-6.6297	0.001367	0.067864
ssc_circ_0008789	0	37.1358	-6.6363	0.0013186	0.067864
ssc_circ_0005207	1703.55	71.0159	4.2295	0.0016402	0.067992
ssc_circ_0007094	25.4938	0	6.5571	0.0017231	0.067992
ssc_circ_0008114	118.071	2.47929	4.9434	0.001761	0.067992
ssc_circ_0010601	25.1754	0	6.5971	0.0015122	0.067992
ssc_circ_0005426	0	29.5127	-6.3654	0.0023318	0.085296
ssc_circ_0000579	0	27.0602	-6.2624	0.0028717	0.092002
ssc_circ_0008110	19.9275	0	6.2767	0.0030187	0.092002
ssc_circ_0008111	19.745	0	6.273	0.0030248	0.092002
ssc_circ_0008112	44.7595	0.826431	4.9844	0.0030447	0.092002
ssc_circ_0006333	0	24.8088	-6.1637	0.0034788	0.10074
ssc_circ_0000998	17.8061	0	6.1663	0.0036862	0.10178
ssc_circ_0008248	17.5557	0	6.1509	0.0038076	0.10178
ssc_circ_0007095	16.9619	0	6.0958	0.0042542	0.1046
ssc_circ_0008104	16.563	0	6.0851	0.0042986	0.1046
ssc_circ_0011610	0	22.6538	-6.0488	0.0043644	0.1046
ssc_circ_0002193	0	22.0321	-6.0232	0.0045584	0.10499
ssc_circ_0004877	0	21.1362	-5.9695	0.0050583	0.10499
ssc_circ_0005197	42.2177	1.17017	4.5322	0.0051361	0.10499
ssc_circ_0010987	15.7187	0	6.0169	0.0049026	0.10499
ssc_circ_0011616	0	20.9314	-5.9612	0.0051242	0.10499
ssc_circ_0013046	0	20.4024	-5.9308	0.0054236	0.1077
ssc_circ_0006415	14.2932	0	5.8995	0.0061199	0.11139
ssc_circ_0008129	14.726	0	5.9083	0.0060954	0.11139
ssc_circ_0009802	42.4217	1.23965	4.4681	0.006327	0.11139
ssc_circ_0012525	0	19.2091	-5.8589	0.0061893	0.11139
ssc_circ_0012589	13.9623	0	5.8728	0.006411	0.11139
ssc_circ_0005368	712.529	42.9245	3.7227	0.0068163	0.11555
ssc_circ_0003629	0	18.1547	-5.7887	0.0070384	0.11647
ssc_circ_0005434	0	18.8849	-5.7841	0.0073358	0.11674
ssc_circ_0006835	13.118	0	5.7941	0.0073907	0.11674
ssc_circ_0003964	12.9356	0	5.7776	0.0076129	0.11758
ssc_circ_0007088	12.4562	0	5.7162	0.0085317	0.1289
ssc_circ_0005410	0	16.2934	-5.6517	0.0090042	0.13315
ssc_circ_0004874	0	14.7563	-5.5384	0.01089	0.15432
ssc_circ_0005230	0	14.4358	-5.5156	0.011289	0.15432
ssc_circ_0007172	0	14.4126	-5.5132	0.011338	0.15432
ssc_circ_0009614	0	14.7332	-5.5342	0.010981	0.15432
ssc_circ_0011602	0	16.4823	-5.5433	0.011546	0.15432
ssc_circ_0000251	0	13.9762	-5.474	0.012119	0.15892
ssc_circ_0012915	0	13.8641	-5.4372	0.013052	0.16799
ssc_circ_0009804	63.2399	2.89251	3.9416	0.013494	0.17051
ssc_circ_0007005	0	12.9218	-5.3769	0.014221	0.17527
ssc_circ_0010413	0	12.8061	-5.3694	0.014375	0.17527
ssc_circ_0004578	0	12.6013	-5.3327	0.015368	0.18103
ssc_circ_0009612	0	12.4623	-5.3366	0.015149	0.18103
ssc_circ_0009879	0	11.887	-5.2627	0.01717	0.19889
ssc_circ_0012672	21.3655	0.826431	4.0513	0.017795	0.20274
ssc_circ_0009803	34.9504	1.65286	3.8636	0.018415	0.20642
ssc_circ_0012763	96.3069	4.95858	3.7755	0.019511	0.21524
ssc_circ_0006494	126.081	12.8061	3.043	0.02367	0.25345
ssc_circ_0013665	4.98499	62.0641	-3.2868	0.023704	0.25345
ssc_circ_0005424	2.05338	32.7721	-3.4637	0.03327	0.35035
ssc_circ_0008710	28.2215	1.95029	3.3679	0.041505	0.43054
ssc_circ_0006980	18.6504	1.23965	3.3878	0.046983	0.48019
ssc_circ_0000764	7.10635	0	4.976	0.027997	NA
ssc_circ_0000982	8.64639	0	5.2555	0.018292	NA
ssc_circ_0000983	8.64639	0	5.2555	0.018292	NA
ssc_circ_0001050	0	7.25262	-4.6659	0.040568	NA
ssc_circ_0001221	0	7.27577	-4.6667	0.040559	NA
ssc_circ_0001399	0	7.96326	-4.7793	0.034832	NA
ssc_circ_0001470	6.74146	0	4.9346	0.029511	NA
ssc_circ_0001978	0	9.22606	-4.9673	0.026643	NA
ssc_circ_0002146	7.43725	0	5.0591	0.024657	NA
ssc_circ_0003642	5.71477	0	4.701	0.040816	NA
ssc_circ_0003658	0	7.29893	-4.6656	0.040677	NA
ssc_circ_0003837	9.49063	0	5.3848	0.014862	NA
ssc_circ_0004187	6.59301	0	4.8589	0.033181	NA
ssc_circ_0004463	0	7.68899	-4.7341	0.037057	NA
ssc_circ_0004612	0	8.05589	-4.7974	0.033923	NA
ssc_circ_0004860	0	6.49566	-4.5168	0.049397	NA
ssc_circ_0004967	7.07236	0	5.0048	0.026652	NA
ssc_circ_0005110	5.68078	0	4.714	0.040065	NA
ssc_circ_0005118	6.74146	0	4.9346	0.029511	NA
ssc_circ_0005193	9.30819	0	5.3605	0.015466	NA
ssc_circ_0005201	8.42995	0	5.227	0.019168	NA
ssc_circ_0005417	0	8.83601	-4.9137	0.028788	NA
ssc_circ_0005428	0	7.9401	-4.7707	0.035304	NA
ssc_circ_0005797	0	9.41132	-4.9492	0.027764	NA
ssc_circ_0005990	8.13304	0	5.171	0.020869	NA
ssc_circ_0006038	0	11.7054	-5.2568	0.017219	NA
ssc_circ_0006490	6.22812	0	4.8245	0.034479	NA
ssc_circ_0007089	8.13304	0	5.171	0.020869	NA
ssc_circ_0007268	0	8.46911	-4.8587	0.031147	NA
ssc_circ_0007402	0	7.3684	-4.645	0.042176	NA
ssc_circ_0008036	0	9.15659	-4.9525	0.027282	NA
ssc_circ_0008068	0	6.40303	-4.5102	0.049689	NA
ssc_circ_0008245	7.22082	0	5.0223	0.026125	NA
ssc_circ_0008250	7.25481	0	5.0344	0.025529	NA
ssc_circ_0008331	0	7.9401	-4.7707	0.035304	NA
ssc_circ_0008969	0	8.10221	-4.7976	0.033985	NA
ssc_circ_0009213	0	11.1532	-5.1961	0.018949	NA
ssc_circ_0009363	0	10.3268	-5.0966	0.022099	NA
ssc_circ_0009618	0	10.3731	-5.1091	0.021623	NA
ssc_circ_0009629	0	8.03273	-4.7951	0.034021	NA
ssc_circ_0009633	0	8.88232	-4.9168	0.028693	NA
ssc_circ_0010135	0	7.68899	-4.7341	0.037057	NA
ssc_circ_0010296	0	6.79309	-4.5839	0.045199	NA
ssc_circ_0010582	9.85552	0	5.4243	0.013967	NA
ssc_circ_0010758	0	7.22946	-4.6633	0.040694	NA
ssc_circ_0010988	6.55902	0	4.9048	0.030764	NA
ssc_circ_0011392	0	8.39963	-4.8501	0.031519	NA
ssc_circ_0011647	0	9.13343	-4.9449	0.02763	NA
ssc_circ_0011715	6.74146	0	4.9346	0.029511	NA
ssc_circ_0012026	0	8.81285	-4.9103	0.028929	NA
ssc_circ_0012140	0	6.88572	-4.5945	0.044642	NA
ssc_circ_0012451	9.52462	0	5.366	0.01543	NA
ssc_circ_0012514	0	8.49226	-4.859	0.031169	NA
ssc_circ_0012608	0	11.269	-5.2129	0.018424	NA
ssc_circ_0013095	0	10.8789	-5.1689	0.019726	NA
ssc_circ_0013119	10.004	0	5.4527	0.013305	NA
ssc_circ_0013353	0	7.5732	-4.718	0.037857	NA
ssc_circ_0013584	5.20143	0	4.5595	0.049184	NA
ssc_circ_0013806	0	7.09051	-4.6041	0.044443	NA
