# Supplementary material for: Circ0001470 Acts as a miR-140-3p Sponge to Facilitate the Progression of Embryonic Development through Regulating PTGFR Expression
Source: Cells. 2022 May 25;11(11):1746. doi: 10.3390/cells11111746 (PMC9179393; doi:10.3390/cells11111746)
Supplement: Supplementary file 1 [file cells-11-01746-s001.zip › Supplementary Text S2.xlsx]

## Sheet: circMine
miRNA	circRNA	Total Score	Total Energy	Max Score	Max Energy	Strand	miRNA Length	circRNA Length	Positions
miR-214-3p	circ0001470	159	-23.95	159	-23.95	148	22	483	450
miR-140-3p	circ0001470	156	-19.81	156	-19.81	205	21	483	149
miR-323a-5p	circ0001470	157	-28.51	157	-28.51	358	22	483	248
miR-485-5p	circ0001470	172	-29.47	172	-29.47	421	22	483	103
miR-486-3p	circ0001470	479	-76.23	164	-28.02	424	21	483	265 462 223
miR-623	circ0001470	159	-24.07	159	-24.07	662	23	483	286
miR-671-5p	circ0001470	160	-30.43	160	-30.43	733	23	483	354
miR-762	circ0001470	164	-37.16	164	-37.16	767	22	483	362
miR-874-5p	circ0001470	156	-32.35	156	-32.35	788	23	483	207
miR-3126-5p	circ0001470	162	-20.58	162	-20.58	1058	22	483	169
miR-3151-5p	circ0001470	162	-28.14	162	-28.14	1100	21	483	463
miR-3155a	circ0001470	160	-25.17	160	-25.17	1108	21	483	430
miR-3166	circ0001470	158	-22.62	158	-22.62	1124	23	483	237
miR-4260	circ0001470	155	-22.76	155	-22.76	1221	19	483	268
miR-3619-5p	circ0001470	155	-32.4	155	-32.4	1287	22	483	235
miR-3934-3p	circ0001470	163	-27.91	163	-27.91	1390	22	483	432
miR-3155b	circ0001470	155	-25.17	155	-25.17	1502	18	483	433
miR-4492	circ0001470	157	-28.05	157	-28.05	1519	17	483	370
miR-4498	circ0001470	155	-25.58	155	-25.58	1525	22	483	363
miR-4685-5p	circ0001470	156	-25.91	156	-25.91	1670	26	483	75
miR-4758-3p	circ0001470	156	-22.89	156	-22.89	1807	23	483	409
miR-4778-3p	circ0001470	175	-24.75	175	-24.75	1840	22	483	306
miR-5008-5p	circ0001470	159	-40	159	-40	1908	22	483	270
miR-5787	circ0001470	168	-38.46	168	-38.46	2028	20	483	365
miR-6511a-3p	circ0001470	155	-23.06	155	-23.06	2095	22	483	317
miR-6777-3p	circ0001470	162	-26.02	162	-26.02	2224	20	483	207
miR-6856-3p	circ0001470	170	-24.29	170	-24.29	2382	22	483	383
miR-6886-3p	circ0001470	155	-21.57	155	-21.57	2442	21	483	47
miR-6887-5p	circ0001470	168	-34.54	168	-34.54	2443	23	483	168
miR-7112-5p	circ0001470	159	-22.83	159	-22.83	2473	22	483	18
miR-7845-5p	circ0001470	159	-24.91	159	-24.91	2519	21	483	168

## Sheet: MS32 vs MS18
MS32/MS18
miR-146b
miR-378
miR-222
miR-532-5p
miR-27a
miR-148a-5p
miR-500
miR-296-3p
miR-429
miR-30c-5p
miR-542-3p
miR-128
miR-450b-5p
miR-205
miR-582
miR-210
miR-27b-5p
miR-221-5p
miR-1307
miR-34a
miR-378b-3p
miR-421-3p
miR-20a
miR-17-5p
miR-424-3p
miR-335
miR-450c-5p
let-7d-3p
miR-450a
miR-432-5p
miR-2320-5p
miR-424-5p
miR-532-3p
miR-369
miR-140-3p
miR-1839-5p
miR-2320-3p
miR-184
miR-362
miR-212
miR-7135-3p
miR-758
miR-345-3p
miR-185
miR-365-3p
miR-542-5p
miR-18a
miR-365-5p
miR-503
miR-493-5p
miR-1249
miR-323
miR-370
miR-376a-5p
miR-411
miR-339-3p
miR-24-2-5p
miR-4332
miR-9820-5p
miR-9810-3p
miR-187
miR-7138-3p
miR-421-5p
miR-6782-3p
miR-935
miR-326
miR-2483
miR-331-3p
miR-885-3p
miR-382

## Sheet: YK32 vs YK18
YK32 vs YK18
miR-30a-5p
miR-21
miR-22-3p
miR-30a-3p
miR-99b
miR-92a
miR-30e-5p
miR-146b
miR-378
miR-222
miR-340
miR-148a-5p
miR-500
miR-221-3p
miR-296-3p
miR-30b-5p
miR-451
miR-30c-5p
miR-542-3p
miR-128
miR-450b-5p
miR-582
miR-210
miR-221-5p
miR-142-3p
miR-1307
miR-34a
miR-378b-3p
miR-874
miR-9843-3p
miR-144
miR-421-3p
miR-20a
miR-17-5p
miR-424-3p
miR-545-5p
miR-190a
miR-450c-5p
let-7d-3p
miR-148b-5p
miR-24-1-5p
miR-450a
miR-432-5p
miR-2320-5p
miR-424-5p
miR-29b
miR-676-3p
miR-32
miR-132
miR-2411
miR-17-3p
miR-1839-5p
miR-2320-3p
miR-184
miR-362
miR-215
miR-505
miR-1306-5p
miR-331-5p
miR-140-3p
miR-193a-3p
miR-212
miR-758
miR-345-3p
miR-129a-3p
miR-185
miR-365-3p
miR-18a
miR-365-5p
miR-499-5p
miR-503
miR-615
miR-1249
miR-7137-5p
miR-143-5p
miR-370
miR-7
miR-411
miR-296-5p
miR-299
miR-339-3p
miR-106a
miR-4332
miR-138
miR-9810-3p
miR-6782-3p
miR-935
miR-326
miR-331-3p
miR-885-3p
miR-382
miR-671-5p
miR-7144-5p
miR-4331
