# Supplementary material for: Circ0001470 Acts as a miR-140-3p Sponge to Facilitate the Progression of Embryonic Development through Regulating PTGFR Expression
Source: Cells. 2022 May 25;11(11):1746. doi: 10.3390/cells11111746 (PMC9179393; doi:10.3390/cells11111746)
Supplement: Supplementary file 1 [file cells-11-01746-s001.zip › Supplementary Text S3.xlsx]

## Sheet: starBase
starBase predicted target gene name
XIAP
UBE2J2
CCNL2
WRAP73
RPL22
KLHL21
ERRFI1
CLSTN1
KIAA2013
FBXO42
UBR4
EMC1
CAPZB
EIF4G3
HSPG2
LUZP1
ZNF436
SRSF10
IL22RA1
IFNLR1
SYF2
AUNIP
STMN1
PAFAH2
GPATCH3
FAM46B
SLC9A1
AHDC1
DNAJC8
TAF12
PTP4A2
AK2
KIAA0319L
STK40
MEAF6
SNIP1
YRDC
MTF1
RRAGC
PPT1
CITED4
ELOVL1
SLC6A9
ERI3
ZSWIM5
TESK2
PRDX1
GPBP1L1
EFCAB14
EPS15
KTI12
CC2D1B
NDC1
CYB5RL
AL357673.1
DHCR24
PLPP3
JAK1
WLS
LRRC40
ANKRD13C
PIGK
USP33
FUBP1
SSX2IP
RBMXL1
ZNF644
EVI5
GCLM
ARHGAP29
CNN3
EXTL2
DPH5
HENMT1
CLCC1
PSRC1
SORT1
TRIM33
BCAS2
IGSF3
GDAP2
ZNF697
NOTCH2
PDE4DIP
PRKAB2
HIST2H2BE
OTUD7B
ANP32E
APH1A
ENSA
HORMAD1
PI4KB
RFX5
POGZ
GATAD2B
JTB
TPM3
UBE2Q1
ADAR
PMVK
SHC1
ASH1L
GON4L
RIT1
SSR2
MEX3A
MEF2D
ISG20L2
ETV3
PIGM
F11R
NECTIN4
TADA1
CREG1
SLC19A2
PIGC
RC3H1
KIAA0040
ABL2
STX6
GLUL
RNASEL
ARPC5
EDEM3
TMEM9
PHLDA3
LMOD1
KDM5B
RABIF
PLEKHA6
PPP1R15B
RBBP5
DSTYK
SLC41A1
FCMR
SLC30A1
LPGAT1
GPATCH2
RAB3GAP2
WDR26
ENAH
SDE2
PARP1
JMJD4
TRIM11
PGBD5
C1orf198
IRF2BP2
TOMM20
OPN3
CHML
CEP170
AHCTF1
ZNF669
ZNF124
B3GALT6
PHF13
CAMTA1
KIF1B
TARDBP
UBIAD1
DRAXIN
CLCN6
KAZN
TMEM51
EFHD2
FBLIM1
OTUD3
ELOA
PITHD1
LYPLA2
RCAN3
TMEM50A
CEP85
HMGN2
ARID1A
STX12
MED18
GMEB1
KPNA6
KIAA1522
S100PBP
NCDN
AGO4
AGO1
SH3D21
CDCA8
MANEAL
NFYC
CTPS1
PTPRF
RNF220
NASP
BTF3L4
SCP2
LRRC42
PRKAA2
HOOK1
USP1
ROR1
CACHD1
AK4
PDE4B
SGIP1
MIER1
LRRC7
ST6GALNAC3
ST6GALNAC5
MIGA1
GIPC2
PRKACB
SH3GLB1
HS2ST1
PKN2
ABCD3
AGL
MFSD14A
AC118553.2
FAM102B
CYB561D1
GNAI3
AMPD2
CSF1
CEPT1
RAP1A
CAPZA1
MAGI3
DCLRE1B
HIPK1
VANGL1
PTGFR
TTF2
FAM46C
WDR3
NOTCH2NL
RNF115
BCL9
SETDB1
PRUNE1
ZNF687
CGN
SNX27
UBAP2L
ATP8B2
CKS1B
EFNA3
HCN3
RUSC1
PMF1
CADM3
PEA15
VANGL2
UHMK1
RGS4
POU2F1
MPZL1
TIPRL
ATP1B1
PRRC2C
DNM3
RASAL2
TEX35
FAM20B
SOAT1
CEP350
XPR1
DHX9
LAMC1
SMG7
TSEN15
RGS1
RGS2
CRB1
NR5A2
NAV1
TIMM17A
PPP1R12B
TMEM183A
ATP2B4
ZC3H11A
ZBED6
MDM4
SRGAP2
MAPKAPK2
IL24
PFKFB2
DIEXF
SERTAD4
PPP2R5A
ATF3
FLVCR1
VASH2
RPS6KC1
PROX1
KCNK2
RRP15
MARK1
FBXO28
CNIH4
EPHX1
H3F3A
GUK1
GALNT2
MAP3K21
KCNK1
MTR
ZBTB18
COX20
DIP2C
LARP4B
IDI1
KLF6
GDI2
IL15RA
ITIH5
KIN
USP6NL
BEND7
DCLRE1C
NSUN6
NEBL
SKIDA1
DNAJC1
PIP4K2A
ANKRD26
YME1L1
ACBD5
ITGB1
ZNF33B
CXCL12
DEPP1
2022-03-08
ZFAND4
PARG
IPMK
HERC4
AIFM2
SAR1A
LRRC20
P4HA1
DNAJC9
PPP3CB
KCNMA1
DLG5
ZCCHC24
ANXA11
ATAD1
PANK1
CPEB3
IDE
FRA10AC1
TLL2
TM9SF3
ARHGAP19
FRAT2
RRP12
MORN4
GOT1
CHUK
BLOC1S2
POLL
MGEA5
C10orf76
PCGF6
SH3PXD2A
ITPRIP
ZDHHC6
CCDC186
ABLIM1
SHTN1
CACUL1
SFXN4
CHST15
UROS
FAM196A
EBF3
ZMYND11
WDR37
RBM17
PFKFB3
GATA3
CELF2
DHTKD1
PRPF18
SUV39H2
ARL5B
MLLT10
PDSS1
RAB18
ZNF33A
BMS1
RET
CSGALNACT2
DKK1
CISD1
ADO
REEP3
SIRT1
HNRNPH3
DDX21
EIF4EBP2
SGPL1
CHST3
ANAPC16
DDIT4
SAMD8
ZMIZ1
PPIF
EIF5AL1
TMEM254
FAM213A
TSPAN14
GHITM
CCSER2
MINPP1
PAPSS2
PTEN
STAMBPL1
PCGF5
TNKS2
2022-03-05
KIF11
CEP55
CCNJ
LCOR
PGAM1
R3HCC1L
HIF1AN
SLF2
TWNK
BTRC
MFSD13A
WBP1L
NEURL1
SLK
CASP7
NHLRC2
BAG3
PLEKHA1
ZRANB1
INPP5A
VENTX
BET1L
GATD1
TOLLIP
CTSD
NAP1L4
ZNF195
NUP98
RHOG
TRIM3
TMEM9B
TMEM41B
RNF141
RRAS2
PSMA1
FANCF
LGR4
LIN7C
BDNF
MPPED2
CD59
CHST1
AMBRA1
ARFGAP2
CELF1
NUP160
APLNR
PATL1
CYB561A3
CPSF7
SYT7
FADS1
B3GAT3
GANAB
UBXN1
HNRNPUL2
ATL3
ATG2A
CDCA5
SYVN1
EIF1AD
BRMS1
B4GAT1
CTSF
CHKA
KMT5B
MRGPRF
SHANK2
FAM168A
PGM2L1
KCNE3
ARRB1
THAP12
PAK1
CLNS1A
KCTD21
GAB2
RAB30
FZD4
FAM76B
MAML2
PGR
MSANTD4
ALKBH8
RDX
IL18
BUD13
BACE1
FXYD6
HYOU1
MCAM
USP2
TRIM29
CLMP
ROBO4
SRPRA
PRDM10
AP2A2
SMPD1
EIF3F
RPL27A
WEE1
SWAP70
CTR9
USP47
TEAD1
GTF2H1
DNAJC24
RCN1
QSER1
HIPK3
CAPRIN1
FJX1
TRIM44
ACCS
PRDM11
SLC35C1
CRY2
MADD
SLC39A13
PTPRJ
CLP1
TMX2
ZFP91
MS4A7
INCENP
UQCC3
RTN3
OTUB1
PRDX5
SNX15
ARL2-SNX15
SIPA1
PACS1
CCS
RBM14
RBM4
RBM14-RBM4
KDM2A
GRK2
SSH3
CCND1
RNF121
P2RY2
RNF169
UVRAG
EED
MED17
FUT4
SRSF8
YAP1
DYNC2H1
AASDHPPT
CUL5
SIK2
DLAT
NKAPD1
PTS
PAFAH1B2
TAGLN
UBE4A
KMT2A
CBL
TMEM136
ARHGEF12
TBCEL
UBASH3B
TBRG1
TMEM45B
APLP2
VPS26B
ACAD8
KDM5A
PARP11
TNFRSF1A
ING4
SLC2A3
AICDA
M6PR
CD69
OLR1
LRP6
ARHGDIB
BCAT1
KRAS
PTHLH
TMTC1
IPO8
KIF21A
SLC2A13
GXYLT1
YAF2
PUS7L
SCAF11
SLC38A1
SLC38A2
SLC38A4
AMIGO2
ASB8
KANSL2
CCNT1
ADCY6
ARF3
TUBA1A
NCKAP5L
RACGAP1
SLC11A2
FIGNL2
ATF7
CBX5
ANKRD52
CS
BAZ2A
ZBTB39
NEMP1
STAT6
CTDSP2
PPM1H
GNS
CPM
KRR1
PHLDA1
NAP1L1
BBS10
OSBPL8
E2F7
PAWR
LIN7A
DUSP6
ATP2B1
BTG1
EEA1
UBE2N
ARL1
IGF1
NT5DC3
APPL2
NUAK1
CKAP4
CRY1
SART3
CORO1C
KCTD10
GIT2
PPP1CC
NAA25
TBX3
MED13L
C12orf49
FBXO21
WSB2
CIT
GCN1
TRIAP1
SRSF9
COQ5
SPPL3
C12orf43
CAMKK2
RHOF
DIABLO
AC048338.1
CLIP1
SBNO1
EIF2B1
SCARB1
DHX37
DDX51
ANKLE2
GOLGA3
ERC1
WNT5B
ITFG2
RHNO1
NDUFA9
ATN1
C1S
CLEC2D
GABARAPL1
GPRC5A
FAM234B
EMP1
ATF7IP
H2AFJ
STRAP
DERA
AEBP2
PDE3A
GOLT1B
ETNK1
FGFR1OP2
MED21
STK38L
PPFIBP1
KLHL42
CCDC91
DDX11
BICD1
DNM1L
ALG10
ARID2
TMBIM6
LARP4
DIP2B
DAZAP2
SCN8A
ACVRL1
ACVR1B
ATG101
EIF4B
ZNF740
SP1
HOXC6
HNRNPA1
COPZ1
BLOC1S1
RAB5B
RBMS2
PIP4K2C
EEF1AKMT3
SLC16A7
USP15
MON2
RXYLT1
SRGAP1
TBK1
TBC1D30
LEMD3
CAND1
RAP1B
NUP107
SLC35E3
THAP2
TMEM19
RAB21
ATXN7L3B
ZDHHC17
NAV3
SYT1
NTS
NUDT4
METAP2
SLC25A3
APAF1
TDG
TXNRD1
TCP11L2
ISCU
ACACB
UBE3B
TCHP
ATP2A2
TRAFD1
PTPN11
RNFT2
RFC5
MLEC
UNC119B
PSMD9
MLXIP
DENR
KMT5A
DDX55
AACS
RAN
EP400
ZNF26
ZNF140
GJB2
XPO4
LATS2
SACS
MTMR6
SLC7A1
UBL3
KATNAL1
HMGB1
POSTN
PROSER1
FOXO1
KBTBD6
LCP1
RUBCNL
KPNA3
INTS6
VPS36
DACH1
KCTD12
FBXL3
MYCBP2
RNF219
DOCK9
EFNB2
ARGLU1
COL4A1
ANKRD10
PCID2
SAP18
MRPL57
FGF9
NUP58
POLR1D
PDS5B
RFXAP
FREM2
NAA16
DGKH
AKAP11
NUDT15
ITM2B
FNDC3A
UTP14C
BORA
KLF5
SLAIN1
RAP2A
FARP1
ZIC2
BIVM
ARHGEF7
ATP11A
MCF2L
CUL4A
TMCO3
HNRNPC
PRMT5
AJUBA
ACIN1
SLC7A8
NEDD8
STRN3
HEATR5A
AL139353.1
EGLN3
NFKBIA
SEC23A
FBXO33
KLHL28
L2HGDH
MAP4K5
NIN
ERO1A
GMFB
GCH1
ATG14
EXOC5
RTN1
PPP2R5E
SGPP1
MAX
ATP6V1D
DCAF5
SYNJ2BP
MED6
MAP3K9
ENTPD5
AREL1
RPS6KL1
NEK9
TMED10
ERG28
ANGEL1
ISM2
SPTLC2
ALKBH1
DIO2
CEP128
STON2
SEL1L
GALC
PTPN21
FOXN3
PPP4R3A
TC2N
BTBD7
DICER1
SETD3
CCDC85C
HSP90AA1
BAG5
XRCC3
PPP1R13B
JAG2
BRF1
PARP2
TOX4
BCL2L2
DCAF11
FOXG1
G2E3
CTAGE5
TOGARAM1
LRR1
ARF6
FRMD6
STYX
SOCS4
MAPK1IP1L
FBXO34
AP5M1
DAAM1
PPM1A
MNAT1
HIF1A
SYNE2
AKAP5
PLEKHG3
CHURC1
FAM71D
EXD2
SMOC1
PCNX1
RBM25
FCF1
FLVCR2
VASH1
CIPC
ZC3H14
TTC8
CALM1
CPSF2
UBR7
PPP4R4
YY1
PPP2R5C
TECPR2
RCOR1
MARK3
APOPT1
ZFYVE21
KIF26A
CLBA1
MTMR10
SLC12A6
GOLGA8A
AQR
ZNF770
MEIS2
SRP14
BMF
CCDC9B
CCDC32
TMEM87A
ZNF106
UBR1
ZSCAN29
TP53BP1
SECISBP2L
TRPM7
DMXL2
ARPP19
FAM214A
RSL24D1
RAB27A
RFX7
ADAM10
SLTM
BNIP2
ICE2
VPS13C
CA12
CSNK1G1
SPG21
PDCD7
IGDCC3
DPP8
INTS14
AAGAB
CLN6
TLE3
GRAMD2A
STOML1
SCAMP2
PTPN9
IMP3
ETFA
TSPAN3
PEAK1
MESD
CPEB1
BTBD1
BNC1
MFGE8
AP3S2
C15orf38-AP3S2
TM2D3
KLF13
GREM1
SPRED1
FAM98B
C15orf53
EIF2AK4
IVD
BAHD1
CHAC1
CHP1
RTF1
MGA
MAPKBP1
SNAP23
HAUS2
TUBGCP4
MAP1A
PDIA3
WDR76
EIF3J
B2M
SEMA6D
DUT
AP4E1
TMOD2
TMOD3
RNF111
FAM81A
TPM1
RAB8B
APH1B
SNX1
RAB11A
MAP2K1
FEM1B
CORO2B
GLCE
ARIH1
NEO1
CD276
PML
ARID3B
SCAMP5
FBXO22
IDH3A
DNAJA4
IREB2
TMED3
ABHD17C
CEMIP
IL16
ALPK3
PDE8A
AKAP13
AEN
ABHD2
SEMA4B
NGRN
AC091167.2
CRTC3
MAN2A2
RCCD1
CHD2
NR2F2
POLR3K
TMEM8A
RPUSD1
UNKL
PKD1
CREBBP
ADCY9
TMEM186
CARHSP1
RSL1D1
CPPED1
PARN
MARF1
XYLT1
NOMO2
RPS15A
ARL6IP1
SMG1
ERI2
DCUN1D3
USP31
GGA2
EARS2
NDUFAB1
ARHGAP17
CDIPT
MAPK3
ZNF768
STX1B
SHCBP1
DNAJA2
BRD7
AMFR
NUDT21
ZNF319
GOT2
DYNC1LI2
B3GNT9
ATP6V0D1
CHTF8
NQO1
EXOSC6
MTSS1L
PHLPP2
AP1G1
GLG1
RFWD3
HSDL1
TLDC1
GINS2
EMC8
ZCCHC14
MVD
FANCA
CENPBD1
NME4
RAB11FIP3
RAB40C
CRAMP1
AL031708.1
JPT2
CCNF
TBC1D24
AMDHD2
PDPK1
KCTD5
PRSS21
ZNF75A
DNASE1
GLIS2
UBN1
C16orf72
ATF7IP2
NUBP1
RMI2
MKL2
NOMO1
NOMO3
ITPRIPL2
METTL9
MOSMO
EEF2K
POLR3E
UBFD1
DCTN5
PRKCB
TNRC6A
NFATC2IP
ALDOA
ORAI3
ARMC5
ZNF720
GPT2
PHKB
CNEP1R1
ADCY7
CYLD
RBL2
FTO
MT3
RSPRY1
ARL2BP
USB1
MMP15
NDRG4
CDH5
PDP2
CTCF
EDC4
PSKH1
PLA2G15
SLC7A6
TANGO6
HAS3
NIP7
CYB5B
NFAT5
SF3B3
ATXN1L
IST1
HP
HPR
PSMD7
ZFP1
ATMIN
GAN
MLYCD
GSE1
CDT1
SPATA33
CDK10
ZNF276
RFLNB
NXN
ABR
PITPNA
SLC43A2
SMYD4
METTL16
CLUH
SHPK
AC027796.3
TAX1BP3
ANKFY1
UBE2G1
SLC25A11
PFN1
CAMTA2
ZNF594
DERL2
PITPNM3
ASGR1
PLSCR3
TMEM256-PLSCR3
AURKB
ZSWIM7
NCOR1
ZNF624
PLD6
FLCN
TOP3A
USP22
C17orf51
FAM222B
PHF12
NUFIP2
GIT1
UTP6
C17orf75
SLFN11
MYO19
DDX52
PIP4K2B
FBXL20
ORMDL3
KRT222
KRT10
HAP1
P3H4
STAT5B
STAT3
CAVIN1
RETREG3
EZH1
COA3
VAT1
BRCA1
MPP2
ATXN7L3
ARHGAP27
KANSL1
HOXB7
ZNF652
SPOP
SPAG9
COX11
TRIM25
VEZF1
SRSF1
AC015813.2
RNF43
MTMR4
SKA2
USP32
APPBP2
MED13
CYB561
CCDC47
SMURF2
HELZ
ABCA5
FAM104A
GGA3
GRB2
H3F3B
TRIM65
CYTH1
TIMP2
TBC1D16
AATK
SLC38A10
MAFG
WDR45B
RPA1
PAFAH1B1
RAP1GAP2
SMTNL2
KIF1C
USP6
RPAIN
TXNDC17
EIF5A
NDEL1
NTN1
COX10
HS3ST3B1
GID4
ALKBH5
SMCR8
ALDH3A2
SPECC1
WSB1
TAOK1
ANKRD13B
CPD
GOSR1
ATAD5
NF1
SUZ12
ZNF207
CDK5R1
ZNF830
AP2B1
TADA2A
MLLT6
CDK12
CASC3
WIPF2
IGFBP4
CNP
NKIRAS2
COASY
C17orf53
TMUB2
MEIOC
NMT1
ACBD4
MAPT
NSF
GOSR2
KPNB1
CDK5RAP3
IGF2BP1
KAT7
ITGA3
XYLT2
RSAD1
LUC7L3
STXBP4
DGKE
MSI2
DYNLL2
PPM1E
PRR11
CLTC
RPS6KB1
DCAF7
PRKCA
CACNG4
MAP2K6
SSTR2
ARMC7
MRPS7
ENGASE
RNF213
RPTOR
BAIAP2
BAHCC1
HGS
ANAPC11
RAC3
FOXK2
YES1
ZBTB14
AFG3L2
SPIRE1
PTPN2
ROCK1
SS18
AQP4
CDH2
DSC2
ZNF24
IER3IP1
SMAD2
MBD1
FECH
RNF152
BCL2
KDSR
VPS4B
DSEL
TMX3
ZADH2
ZNF516
MBP
USP14
TYMS
SMCHD1
MYL12A
RAB12
ANKRD12
RAB31
VAPA
APCDD1
CHMP1B
CEP192
RNMT
MIB1
CABLES1
RIOK3
TTC39C
TAF4B
MAPRE2
ELP2
PIK3C3
C18orf54
RAB27B
ONECUT2
NEDD4L
ZNF532
KIAA1468
CCDC102B
PLPP2
MED16
TCF3
DIRAS1
MAP2K2
SH3GL1
INSR
ZNF558
DNMT1
KEAP1
ZNF20
ZNF625-ZNF20
AC008758.1
ZNF709
FARSA
RFX1
BRD4
SLC35E1
CPAMD8
RAB3A
ELL
ZNF626
ZNF708
ZNF43
ZNF91
TSHZ3
DMKN
ZNF260
ZNF829
ZFP30
ZNF607
DPF1
RINL
ZNF780A
AKT2
SERTAD3
ERF
IRGQ
ZNF45
ZNF235
DMWD
AP2S1
ZC3H4
CARD8
TMEM143
FUT1
BCAT2
VRK3
ZNF614
ZNF816
ZNF160
ZNF784
PEG3
ZNF772
ZNF550
FSTL3
PTBP1
CNN2
ARHGAP45
CIRBP
SPPL2B
NCLN
TNFAIP8L1
FEM1A
CLPP
ARHGEF18
AC008878.3
MAP2K7
ZNF559
PIN1
ILF3
ZNF439
ZNF763
ZNF844
IL27RA
SYDE1
NWD1
GTPBP3
SLC27A1
COLGALT1
KLHL26
CRTC1
UPF1
SLC25A42
GATAD2A
ZNF101
ZNF85
ZNF493
ZNF254
PLEKHF1
DPY19L3
KIAA0355
UBA2
ZNF302
ZNF181
FXYD5
ZNF146
HKR1
ZNF527
KCNK6
NFKBIB
PAK4
ZFP36
AXL
CEACAM6
ZNF230
ZNF234
ZNF226
ZNF227
PVR
CD3EAP
FKRP
ARHGAP35
KCNJ14
SNRNP70
PRR12
ZNF480
ZNF525
ZNF331
ZNF581
ZNF444
ZNF264
ZNF460
ZNF17
ZNF549
ZNF551
ZSCAN22
ZNF584
ZNF324
FAM110C
KIDINS220
ADAM17
SDC1
PUM2
ASXL2
SLC30A3
SUPT7L
HEATR5B
EIF2AK2
PRKD3
CDC42EP3
ATL2
SOS1
MAP4K3
C2orf91
THADA
PREPL
ASB3
RTN4
PPP4R3B
EFEMP1
USP34
PELI1
SERTAD2
RAB1A
SPRED2
WDR92
PPP3R1
GFPT1
AAK1
TGFA
RAB11FIP5
RTKN
TGOLN2
REEP1
CHMP3
RNF103
EIF2AK3
ZNF514
STARD7
KANSL3
LMAN2L
ANKRD23
ANKRD39
MGAT4A
LONRF2
SEPT10
PAX8
CLASP1
MAP3K2
WDR33
AMMECR1L
FAM168B
MCM6
ZEB2
MMADHC
STAM2
ACVR1
BAZ2B
RBMS1
TTC21B
SCN9A
TLK1
SP3
OLA1
ATF2
LNPK
COL5A2
ORMDL1
STK17B
GTF3C3
SATB2
TYW5
PPIL3
TRAK2
TMEM237
ALS2
SUMO1
RAPH1
INO80D
KLF7
FZD5
IKZF2
TMBIM1
USP37
ATG9A
AC068946.2
EPHA4
PAX3
WDFY1
CUL3
DNER
TRIP12
NCL
ARL4C
RAB17
HES6
HDAC4
NDUFA10
MTERF4
STK25
SOX11
ASAP2
HPCAL1
GREB1
GEN1
RAB10
SELENOI
DPYSL5
MAPRE3
FOSL2
PPP1CB
CLIP4
SPAST
GPATCH11
CEBPZOS
ARHGEF33
PKDCC
EPAS1
SOCS5
TTC7A
FOXN2
SPTBN1
REL
EHBP1
LGALSL
SLC1A4
CEP68
ANTXR1
GMCL1
MXD1
PCYOX1
STAMBP
TET3
KCMF1
TCF7L1
MAT2A
MRPL35
RMND5A
SMYD1
RPIA
INPP4A
UNC50
RPL31
MAP4K4
FLJ20373
IL1R1
SLC9A2
GCC2
RANBP2
CCDC138
SH3RF3
ZC3H6
TTL
POLR1B
STEAP3
PTPN4
TSN
SFT2D3
UGGT1
PLEKHB2
CCNT2
RAB3GAP1
R3HDM1
THSD7B
SPOPL
KYNU
TNFAIP6
GPD2
2022-03-07
CERS6
NOSTRIN
UBR3
DCAF17
CYBRD1
DYNC1I2
PDK1
MAP3K20
CDCA7
HOXD10
HNRNPA3
AGPS
UBE2E3
ITGAV
COL3A1
NAB1
GLS
NABP1
SLC39A10
MOB4
MARS2
PLCL1
C2orf69
NBEAL1
ABI2
NRP2
ZDBF2
CREB1
PIKFYVE
XRCC5
IGFBP2
CTDSP1
KCNE4
AGFG1
SP100
CAB39
PTMA
GIGYF2
SH3BP4
ACKR3
ASB1
GPC1
PPP1R7
ATG4B
ING5
TBC1D20
FKBP1A
NSFL1C
RNF24
SLC23A2
GPCPD1
FERMT1
TASP1
SNX5
RBBP9
CD93
NAPB
APMAP
NINL
E2F1
EIF2S2
GGT7
RBM12
NDRG3
SOGA1
RBL1
BLCAP
ZHX3
SDC4
WFDC3
TP53RK
ZMYND8
SULF2
STAU1
B4GALT5
ATP9A
CYP24A1
TAF4
CABLES2
TCFL5
DIDO1
ZNF512B
SOX12
RBCK1
SIRPA
STK35
MAVS
BMP2
PLCB1
ISM1
DSTN
KAT14
DTD1
ENTPD6
PYGB
GINS1
POFUT1
KIF3B
ASXL1
CHMP4B
ACSS2
MMP24
ERGIC3
PHF20
TGIF2
RALGAPB
PPP1R16B
TOP1
LPIN3
TOX2
TTPAL
YWHAB
STK4
SYS1
DNTTIP1
UBE2C
NCOA3
DDX27
PTPN1
PARD6B
BCAS4
RAB22A
FAM217B
LSM14B
SS18L1
SLCO4A1
GID8
ARFGAP1
DNAJC5
OPRL1
PCMTD2
NRIP1
C21orf91
APP
ADAMTS1
ADAMTS5
LTN1
PAXBP1
RCAN1
HLCS
VPS26C
BRWD1
HMGN1
C2CD2
ZBTB21
ICOSLG
FP565260.3
UBE2G2
SUMO3
PTTG1IP
POFUT2
SLC19A1
CXADR
BACH1
IFNAR2
AP000295.1
IFNAR1
SON
SLC5A3
MORC3
RIPPLY3
DYRK1A
PKNOX1
RRP1B
PDXK
TRAPPC10
FP565260.7
ADARB1
DIP2A
BID
DGCR2
SLC25A1
MAPK1
ZNF280B
TTC28
XBP1
THOC5
SF3A1
RNF215
EIF4ENIF1
ELFN2
CARD10
TMEM184B
CSNK1E
JOSD1
CBX7
PDGFB
ST13
TOB2
PHF5A
NDUFA6
SHISAL1
IL17REL
MAPK12
PEX26
DGCR8
CRKL
HIC2
UBE2L3
PPIL2
RAB36
GRK3
CCDC117
KREMEN1
NF2
MTMR3
RNF185
LIMK2
FBXO7
TIMP3
HMGXB4
GTPBP1
SYNGR1
TAB1
TNRC6B
EP300
L3MBTL2
ZC3H7B
TEF
ACO2
TSPO
NUP50
FBLN1
ATXN10
GRAMD4
PIM3
ADM2
SUMF1
SRGAP3
TADA3
NUP210
XPC
MRPS25
RBSN
COLQ
ANKRD28
TOP2B
OSBPL10
CMTM6
UBP1
EPM2AIP1
ZNF445
CDCP1
TMEM158
SETD2
SMARCC1
CDC25A
PLXNB1
UQCRC1
CELSR3
IP6K2
PRKAR2A
RHOA
IP6K1
IFRD2
HYAL1
TUSC2
RASSF1
ABHD14B
WDR82
STIMATE
RFT1
DCP1A
ACTR8
WNT5A
ARHGEF3
DENND6A
THOC7
MAGI1
EOGT
TMF1
FOXP1
RYBP
CGGBP1
CLDND1
[truncated: 1,079 more rows]

## Sheet: miRWalk
miRWalk predicted target gene symbol
GTPBP2
ATG10
CYB5R4
MAGEL2
GDI1
SLC16A3
PLAG1
ZBTB14
GDAP1L1
ARPC5
GPATCH11
ENOX2
STK25
EFCAB11
TRIB3
TUBB6
ST8SIA5
ZNF24
VMP1
FOXQ1
CIPC
FGF13
WFDC11
CAMK1D
PEX10
FAAH2
CELF1
CNNM2
LRRC28
SOCS7
MYO1D
OTUD3
PDGFC
CPA4
KDM3B
PRR11
PBRM1
YLPM1
UBQLN4
C1GALT1
PLXDC1
FOXA2
SMIM2
PRRG3
GRSF1
OAS2
RCN2
SFRP1
TMOD1
MED7
CNGA2
HIPK3
ARIH1
TCF19
ERG28
DLEC1
CCDC113
GALNT11
ZBTB38
ATXN7L3
TDRP
CLDND1
SPG21
P4HA1
WASF2
RAET1E
ZRANB3
CPNE5
SYNE3
CWC25
SRGAP1
AKT1
SLC4A8
ACSL1
DEFB134
CD226
RNF39
TRIM13
PTP4A2
SYNRG
KLHL34
FBXO36
KMT2E
GPRIN3
ILDR2
RBPJ
KDM2B
LPAR2
LOC105372412
ZNF609
SCN3B
GALNT12
FABP3
OR6J1
NTRK3
VSIG10L2
ZNF594
SIRPB2
SHQ1
HOXD8
CYP26B1
DBNL
KLF15
NUP93
CCDC103
FAM187A
KCNJ15
TTC17
IL17RD
OR2V2
XKR5
KIAA1549L
CALCA
JOSD1
WIPF1
PHKG2
ZNF74
SLC39A2
TUBGCP2
PRDM11
USP3
RNF165
GRM4
QTRT2
DOK7
CLCN6
ODAPH
CEP41
KLHL3
RD3L
DIS3L2
SLC9A7
SAMD14
EME2
ITPRID1
SLC38A9
PGBD5
PDE1A
EPS15L1
ATPSCKMT
C20orf27
CDK6
WDR4
NOL10
SOX5
OS9
EXTL2
UCK1
ZNF484
SPRTN
PDPK1
TMC5
MORF4L1
SLC25A25
ARMC8
CD274
CLOCK
CAMKK2
DAAM1
OTX2
STOM
WTAP
ARHGAP12
BCL2L13
CFAP221
ADGRE2
PTGS1
EMC1
LASP1
SEMA4F
CYLC1
SLC35A3
RALGDS
PUS7L
RSRC1
GTF2H3
SZRD1
EPC1
OTOP3
ITPRIP
LRRC14
TK2
MMP19
MBD4
NISCH
NR5A2
CORO1C
CHKA
ERCC6
GDNF
ZNF33A
SDHC
LMCD1
E2F6
ACTN2
ILK
COBLL1
MDM2
RCHY1
NR6A1
PDK1
ALDH6A1
OSBPL2
B3GALT5
POLDIP3
TGIF1
ELN
DPF3
PAX5
SURF4
RNF130
PTGDR
ARFGAP1
CEP85
NCAPH
CNEP1R1
SSH2
SOHLH2
RNASE4
ABCB8
CATSPER2
MDH2
ARL4C
EHD1
SNX5
C2
ADNP
KCNK9
PNMA3
PPFIA2
GNB1
FBXO31
PLXDC2
ZNF7
MARCHF7
MARCHF8
RIMS2
RAPGEF4
OPRK1
CFAP77
CCAR1
DHRS4
NAPB
RTF2
USP8
JKAMP
GTDC1
TBC1D22A
OPALIN
VKORC1L1
WDR93
LYSMD4
PAQR4
OPRM1
FAM168A
MARK1
NQO1
CCDC83
C2CD5
SLC25A44
STX6
TMEM132B
RALGPS2
DACT2
RNGTT
MON1B
SLC45A4
STK24
SLC44A1
ANTXR2
TBC1D14
CNTLN
ITM2C
ZNF621
CDC25B
IFT22
MFSD2A
TTC14
EPHA7
DNM1
BABAM1
CEACAM21
TOM1L2
TTC7A
ABCA8
TMPRSS6
LIMCH1
BTBD7
VPS33B
VPS52
BAZ2B
DPF1
JADE2
CECR2
UHRF1
KHNYN
CTNNA1
LRRC74B
ZNF534
CCL4L2
NPHP4
REL
ERFE
IKZF1
IGF1R
IGF2BP2
CDH18
SSR1
TTC39C
CFAP97
CHN2
CA12
ZNF131
PEA15
MIER3
SPATA18
RGL1
ADGRL2
COX18
NSL1
TBCA
MAMSTR
ZNF546
DTX4
ZNF140
NAA40
PITPNM2
MAJIN
PRDM5
ZNF426
TCEAL4
PGPEP1
LONP2
ACER3
PTBP2
ZNF570
AMOTL1
NKAPD1
NDST1
SNX19
MAGI2
POLR2F
SHF
PARD3B
CLSTN1
DNAJC5G
KLHL36
SMIM21
SAMD4B
ZNF773
TMEM132E
NKAIN3
FBXO44
DUSP18
RAB7B
SDSL
TMEM59
RNF43
ARHGEF6
ARPP19
TCF4
TCF12
LIPG
TNK2
STARD4
ATL2
NFYC
PHC3
MRTFB
RAB15
PLD4
NEURL1B
SIMC1
ZNF121
MYLK3
RPGRIP1L
GIPR
ZNF473
NME6
NAA50
ERVH48-1
THY1
PCYT1A
TFRC
TXNIP
KDM5B
SIRT1
AAMDC
MACIR
NLRP8
ZNF418
WDR77
BLCAP
ZPR1
CDH1
SNF8
ARIH2
KCTD10
SLC6A11
SNX25
THAP6
FAM72A
BCL2L1
C9orf64
MAPK10
MPP7
ELMO2
PCDH9
ZFP1
MRPL48
FCF1
BEND6
ZNF532
ATAT1
HEXA
GLUD1
LSAMP
ADAM11
RPS6KA2
SACM1L
OPCML
AK2
ALDH4A1
ASB8
MAGOHB
TRAF3IP3
CAMKV
IMP4
MAX
TMEM102
WNT9B
ZDHHC23
YJU2B
FAS
SIK1B
SPTSSB
KIF1A
B3GNTL1
MCF2L
WDR54
JAK1
EZH1
MED28
UBXN6
CYB5B
B4GALT2
TET1
LRRC27
ZNF436
DDHD1
APOL6
BHLHE41
SYNC
SLC2A11
ZNF696
ANP32E
TMEM163
RNF170
TRIM56
ABHD17A
TEX13B
PCDHA1
CHST9
MFRP
CD99L2
RBP5
PCDHA6
PCDHA9
PCDHA10
TMEM121B
C1QTNF7
SLC4A11
FAM172A
BRIP1
MAGT1
ZIC4
FYTTD1
YIPF4
NICN1
EIF1AD
ING5
NUDT16L1
C7orf50
TMEM107
CMSS1
ARFGAP2
PHF6
PARD6G
FAXC
PARD6B
OSBPL6
KIRREL3
IL1F10
FAM126A
INSM2
CNDP1
FUT10
NAA11
SYAP1
JAM3
SPPL2A
TMEM87B
CGNL1
PNISR
RELT
MFSD5
FAM83A
ARHGAP19
MAPKAPK2
DTNA
SUCNR1
EAF1
NKD1
B3GALNT1
KRTAP3-3
CCDC102A
ABCC12
IRX2
ATP23
CDC14B
FBXO3
MVB12B
BMF
SELENOI
SYS1
BTRC
CARD14
RFT1
PIK3IP1
TXNRD3
PLEKHG4B
PNMA5
WDFY2
DNTTIP1
GNB1L
PFN2
THEM4
CCND1
UBE2J2
EXOSC6
MYO18A
MYL6
SLC32A1
C20orf96
SOGA1
TLDC2
RSAD2
C11orf52
ZNF280B
DIDO1
COL13A1
GPR78
MXI1
ATP6V1G2
OPA1
NSD2
MYOZ3
ZNF483
CITED4
ZNF431
SLC30A7
SYN2
MTO1
WSB1
NLRP4
DTX3L
PCSK6
TMEM183A
RDH13
ADPRHL1
FAM83F
FOXP4
PRELID2
TAF8
MSR1
BCL2L14
MRRF
SYTL5
CANT1
GAMT
SCAMP5
BACE1
MYO3B
SPPL3
MAPKAPK5
AMPH
JPT2
L3HYPDH
ANKRD22
FLCN
RFTN2
UROC1
SYNPR
TCP10L
SAMD8
GSG1L
SMCR8
PDCD2
ZNF564
TSPEAR
CAVIN3
CISH
ZSCAN25
JAG2
TRIM11
CHRDL1
FRA10AC1
STYX
ZNF519
RTKN2
OSBPL5
APOL3
GCNT2
ATPAF2
TIGD1
GFRA1
ANXA11
RBFOX1
HMGA1
PPP3R2
TNFRSF10B
GJD3
IPMK
FBXO34
SNX6
ZMAT3
TICRR
SYT11
ZFP62
C1orf158
POGLUT1
NOPCHAP1
CDYL2
ZNF491
TNFAIP8L1
UBXN10
TBX15
CLHC1
SGPP2
C5orf24
PACRG
BEST3
FBXL14
ZSCAN29
SCFD2
BMT2
LINGO2
MOSPD2
CNST
CDC20B
DCP2
NANP
SLC25A16
DOK6
ZNF555
MTURN
TMEM18
NKAIN4
DGKH
GLT8D1
ZNF268
SPPL2B
APCDD1
TMEM74
RBM24
KCTD7
ZNF488
MTMR3
SLC22A7
KCTD6
MFSD4B
PITX2
B4GALNT2
LTO1
MDGA1
NUP50
SLC24A4
RTP1
CALHM5
PHF13
MLX
MEIS2
BDNF
RASSF2
KCNN3
CAMK2A
USP2
EYA1
IL16
DMBX1
SCUBE1
ABCA12
CAPN3
NPAS3
KCNIP2
SIK1
C4orf33
LSM11
PTCHD1
FAM117B
CNKSR3
REM2
RNF152
KSR2
FAM98B
ENDOV
STPG4
SCAI
FAM133A
C22orf39
ETFBKMT
SLC41A1
CLBA1
CCDC50
UBR1
PHYHD1
PLEKHA7
RAB3IP
RUNX1T1
CBX7
IL5RA
TMTC1
UHMK1
FAM181B
OGFOD3
FGF14
CDK5RAP3
MOCS2
CCDC125
S100A7A
STX12
CYP20A1
CSNK2A1
DOK5
HAP1
DCX
HDAC9
MARCHF3
SLC25A42
CCDC190
CMTM4
FBXO27
RNF166
HNF4A
AXIN1
LEMD2
FKBP7
IL6R
PITPNC1
DNAJC24
TMEM119
METTL2A
COG5
NCOA7
SPRED2
ZSCAN22
ZSCAN2
KRT80
TMEM229B
C20orf203
GATD1
TMEM255B
ZNF713
UBE2E1
UBE2E3
N6AMT1
MCM10
TAFA3
MACC1
VSX2
RAB23
PXMP4
KIF1B
SLC19A1
TMEM65
RNF41
CLEC7A
SCN5A
DHRS4L2
VHL
MITF
NME1
HIPK1
P2RY10
G3BP1
BCAN
AURKA
MMS22L
TPRG1
LANCL3
STIMATE
ZC3H6
ENTPD8
BSG
PTGER3
ADGRD1
GABRG2
PTHLH
TLE5
MKNK1
KLHL5
NSUN4
PMEPA1
PRDM10
MTMR2
H2AZ2
TCEA1
ADGRG1
FOXO3
CDC25A
MAFA
STAMBP
LRRC23
TRIM7
CD59
LCN15
GRB2
FAM151B
NCKAP1
QKI
PSD3
DEGS2
ENSA
GADL1
GPR153
DEF8
ARL4A
ABCA2
TMEM215
TAFA1
PDLIM7
CD1C
PLCL1
CSRNP3
FXR1
TRIM26
YKT6
AVL9
PARP12
TUB
COPS7A
CTDSPL2
PPIP5K1
CDH8
B9D1
MBD1
KIAA1328
SH2D3A
AGPAT3
DCLK2
RALB
CHCHD5
CRYL1
NRL
L2HGDH
UROS
IL12RB2
ERI3
TSC1
CLIP4
PSD4
NR1D2
CHIC2
DELE1
MYLK4
MAFK
PBX3
ANO1
IFFO1
LMO3
GPATCH2L
LITAF
CARD8
GRAMD4
SPIN3
IQSEC2
SEPTIN6
ATP11B
TTC23L
CPLANE1
SLC17A1
ADTRP
SUGCT
ZFHX4
FSD1L
RYR3
PLA2G15
CLUH
TANC2
HLF
RHOT1
DNAJC7
DCC
AKT2
POU2F2
TDRD12
SHFL
FAM156A
FRMPD3
EOLA2
TMEM131L
MARCHF1
WWC2
EXOC6B
EIF2AK2
FRG2C
CHMP2B
LRRC2
RNASEH2B
AP5M1
MED13L
RIMBP2
BMPR1A
PITHD1
AMIGO1
ACTL8
ZFYVE9
RASA1
POTEB3
PPP2R2A
SCNN1B
CHRM3
NFIA
NIPAL3
POGK
TNFRSF1B
ZBTB37
MTERF4
PRKAG3
TMEM127
SCN3A
C2orf88
RNF144A
C3orf22
LIPH
USF3
BOC
SLC12A7
FAM153A
HLA-G
NOBOX
CYREN
KCNQ3
GDAP1
NTAQ1
TUSC3
SETX
ZNF248
NUTM2A
TRPC6
ZBTB16
RIC3
KLHL42
RAN
RBMS2
DCLK1
PLEKHG3
MAP2K1
ZNF276
MKS1
PNPO
VPS53
CBLN2
ELL
ABHD12
VSX1
RIN2
SRC
SMIM11B
ARHGEF9
AGK
ASPH
CELF2
RBM23
EIF5A
ZNF652
CCBE1
HDHD2
ZNF780B
PMM1
EOLA1
MBD5
NKIRAS1
SLC4A4
TENT4A
VAMP1
UBL4A
LIMD1
RNF7
NR2E3
TENM1
ADAM28
DNAJC8
HEBP2
FRRS1L
TNFAIP8
NKX2-8
FAM162A
DKK2
RNF115
LSM3
SULT1B1
APOBEC3C
CXXC1
ZNF354C
VWA5A
LPIN2
KIAA0040
KDM4A
UBE3C
DHX34
ULK2
HERPUD1
SEC14L5
NOS1AP
PTDSS1
MRPL19
DAZAP2
RNF40
URB2
ARHGEF17
ZEB2
PLEKHM1
KIAA0319
PJA2
URB1
CDC42BPA
RHOBTB3
VASH1
AAK1
ADGRL1
ZNF510
SV2C
HMGXB3
RAB21
ZNF292
TNIK
CLUAP1
SARM1
DDN
HIC2
COLGALT2
RTF1
TRIM9
SIK2
WSCD1
NEMP1
SASH1
FEM1B
AHCYL2
ZDHHC17
POFUT1
VPS13D
MOB4
TECPR1
PTPN23
SAMHD1
SH2B1
PPP1R16B
WIPI2
LRIT1
FGFR1OP2
RSL1D1
MTG2
SENP3
FAM184B
INTU
ZNF777
BRPF3
UBXN1
ST8SIA3
PI15
PLLP
METTL9
MRPS2
TMED5
DERL2
RRP15
CHMP3
COMMD2
GOLGA7
IRAK4
KIF20B
LEF1
HP1BP3
CMPK1
NTM
BET1L
KLF3
RAB6B
ZDHHC3
CRK
CHRAC1
OR2M4
MYH2
ZRANB1
UBE2Q1
TRIM44
ILF3
KMT5B
HAUS6
ZNF562
ERCC6L
MTMR8
BCAS3
TASP1
ZDHHC7
DCAF16
RETSAT
UHRF1BP1
RGS3
PIGV
LPCAT2
INTS8
SLC35F6
NMRK1
DDX27
GID8
HIF1AN
TMEM255A
FKBP14
EPN3
VPS37C
TMEM248
C9orf40
SOBP
PACS1
AGGF1
NODAL
AKIRIN2
FIGN
NDC1
SLC25A36
RIC8B
HMG20A
KLHDC8A
LRRC1
INAVA
TMEM39A
IMP3
TMEM100
GIMAP4
CPPED1
AP5S1
LARP6
TXLNG
SYNJ2BP
SLC39A9
ADAP2
COPRS
LRP2BP
CHST11
PI4K2A
IMPACT
PDP1
CENPJ
GABRQ
ETNK1
SLC30A10
RCC2
MYO5C
KLHL7
PCDHAC2
PCDHA11
PCDHA12
PCDHA13
PCDHA2
PCDHA3
PCDHA8
GFOD1
FBXO42
TBC1D16
RHOF
EXOC6
DDIT4
GNL3L
PLEKHA3
CRLS1
UBFD1
PPP1R37
ARHGEF3
ZNF26
GPCPD1
C21orf62
RBMXL1
UGGT1
KCMF1
IFNK
TCIM
AGPAT4
DPYSL5
SAR1A
HMCES
CMC2
PRTFDC1
VANGL2
ENTPD7
NUP107
SMURF1
JPH2
DOLPP1
CAMK1G
NAV1
NFKBIA
NRIP3
CLTRN
RAB22A
PPM1H
PNMA8B
SHROOM4
USP31
ESYT2
GPR158
ELAPOR1
WDR35
ARRDC3
TRMT5
WDFY1
SLAIN2
FAM234B
CALCOCO1
WNK3
ZDBF2
ZSWIM6
EPG5
NR2F2
SCN2A
LZTS1
BMP5
NDUFV3
DMTF1
POLD4
CYP4F11
TP53INP2
ABHD17C
ZNF462
BCR
FCGR2A
TWNK
GJA3
SLC22A3
SEC24A
DEF6
KCNK12
PERP
SMOC1
DUS1L
XYLT1
AZI2
MRPS25
EBF2
ANAPC1
FANCF
COPS7B
SMAP2
S100PBP
ILRUN
CRTC3
TBC1D15
MPHOSPH9
PLA2G2F
AIDA
FGFR2
NSD3
TMEM106C
DSC1
DSC3
WNT2B
ADIPOR2
AKIRIN1
RHBDF2
SAP30L
ZMAT4
NOL9
LIN28A
ZNF385D
ASB13
C1orf115
TTC21B
METTL8
PIP4K2C
RBFA
NANOG
TAF7L
CEP76
PGAP1
GFM1
KLHL18
MYCT1
RUFY1
CD69
CDH4
CDX1
CEBPG
CLU
CLTA
CMA1
SLC31A1
MASP1
CTSD
DSG1
EVX1
AFF2
FNTA
FRK
FUT4
GNAQ
GOT1
HLA-DOA
HPCA
ID3
IL12B
IRF1
ITGB1
KCNA3
KIF3C
LEPR
LFNG
LIFR
ABLIM1
MXD1
MAN2A1
MAS1
MGAT5
MKI67
MMP15
MN1
MTAP
MYH11
MYOG
NFYA
NPPB
NRAS
OCLN
OR3A2
PARN
PIK3C3
PLGLB2
POLA2
POLR2E
POLR2G
PREP
PRKCA
MAPK13
MAP2K6
PRPSAP2
PSMA4
PSMB2
PSMC5
PTPN9
PEX19
ABCD3
PYGB
RAB2A
RAB3B
RAD23B
RAD51D
RYK
SALL1
CCL2
SMARCC1
SOAT1
SP4
SPARC
STAT6
TSPYL1
UBE2G1
USP1
VLDLR
WEE1
YWHAZ
ZFP37
ZNF37A
ZNF207
BSN
PTP4A1
CUL5
NRIP1
SNN
FZD1
FZD7
PIP4K2B
STX7
SMARCA5
RANBP3
PARG
DGKE
PDLIM4
PRKRA
PSMG1
JRK
GALNT4
S1PR4
CDS2
GMPS
FUBP1
CPNE3
BCL10
STBD1
SOCS3
INPP4A
BDH1
CDH16
CETN1
CMKLR1
CTSS
DUSP3
EIF4EBP2
FOXS1
IREB2
PRKAR2A
SLC1A1
PRLHR
RAB3D
CHD1L
BNIP3L
NCAN
CTBS
ETV5
BPTF
FGF10
FOXD2
ARHGAP35
HOXB7
IDI1
MLLT3
NFKBIE
SCO1
PNPLA4
LIN7A
ANGPTL1
CCPG1
SNAP29
KIF3B
GRAP2
CYP7B1
KCNK6
MRPL49
DMWD
GABRE
MYO1E
NDUFA9
PGGT1B
RPL3L
SEL1L
ADAMTS4
SLC23A2
ABL2
GRK3
BCL3
FOS
FOSL2
GNL1
GPR12
GSC2
HAS2
SMAD4
PTPN14
CCDC6
CNOT9
ABCA1
HMGN2
TLX1
LAMP1
LMAN1
RGS4
SOS1
SS18
ELOC
UST
TSFM
PLXNC1
USPL1
GDF11
PRKD3
DCAF7
SMAD2
MAK
MFAP3
NAB1
ST8SIA2
EMC8
TRIM22
AGFG2
CITED2
ATP8A1
CAPZA2
NEFL
PDE6C
PRKAA2
DNAJC3
STK4
UQCRB
BASP1
RBM14
ZER1
HMGN4
TADA3
TRIM38
CAP1
SEMA3C
CDRT1
NEBL
TXNRD2
MXD4
HEXIM1
SCN10A
GLRA3
CACNG3
SRSF10
PPP1R17
CLPX
PPP1R13L
LYVE1
MAN1A2
TRAFD1
NUDT3
SUGT1
LAPTM5
BTG2
LMO4
MSL3
KDELR1
TMED2
CKAP4
RAB31
PIM2
SHOX
RORB
RP2
SRSF1
SOX12
ZNF12
ZBTB25
NR4A3
DUSP14
FAF1
KAT7
LDB3
FSTL1
UBL3
TRH
VIL1
AKAP10
NXPH2
CHP1
TUSC2
GABARAP
PSEN1
KLRD1
RASA3
ARSD
ATP1B4
AP3M1
CBX5
CHRM5
AGO2
FBXL2
FBXW2
FZD4
CAVIN1
RHOQ
RRAS2
HBP1
LSM5
PIGN
ICMT
ZMYND8
SF3B3
TBL2
TRPC5
UCK2
BRD7
CLEC2D
ZDHHC1
CNOT7
PDCD6IP
ZNF112
ARHGAP6
RCAN3
CLIC4
NRG1
ZBTB43
SOCS5
SETD2
MRPL22
LGALSL
ZIK1
FAM156B
INSIG2
ZNF841
NIPAL2
NDUFA10
KNCN
SOD2
CD300H
MYT1L
MIGA2
PIP4K2A
PCNX4
DUT
TPM1
UBIAD1
SMYD1
TRIM29
LRRC7
CEP78
CNKSR2
CTNND1
PDXK
TMEM72
FLRT2
KNDC1
GVQW3
ZNF726
ZMYM4
FBLIM1
CFAP298
CFAP298-TCP10L
GOLGA8G
ZCCHC8
AKR1C1
OVCH1
SCN1A
ST3GAL5
GAPVD1
THRB
PNMA6F
DDR2
H3-2
SPTB
ATXN1
CCNH
ZNF563
AP4M1
ZNF346
DAPK2
DUX4
SLFN12L
NDRG4
NOTCH2NLB
NOTCH2NLC
C4orf50
C9orf85
KLHL33
DAB1
CCDC188
KPNA5
RALGPS1
RGMB
SUMF2
ZNF275
RASA4B
TRIM39
FAM180A
ADM2
KDM4B
PARP3
RFWD3
SPOP
FHDC1
LIMS4
DUS4L-BCAP29
GABRB2
LOC102723971
TFDP2
RNF220
SIRT5
TXLNA
GABRA2
ZBTB7B
EFCC1
HDAC4
SLC25A26
RFX5
BDKRB2
MLF2
PKNOX2
PWWP3A
CCDC32
PTCHD4
MCTP2
INPP4B
ZNF677
AGBL1
SERPINE3
ABAT
SH2D4B
IRGQ
PIK3R5
PABIR3
OR56A1
USP54
CRTAP
ECE1
ELAVL1
FMO5
TADA2A
HDAC2
HIF1A
DNAJA1
IL10RA
ING2
ADD2
AKR1B1
ALPP
ARF3
ARL2
ATP1B1
ATP2B4
POLR3D
CD38
ADA
CD3G
F13A1
F8
FUCA1
HPRT1
ITGB3
MET
PTCH1
NF1
PDE6B
SERPINA1
PTEN
SRD5A2
UMPS
WAS
XDH
TPP1
LDLR
TPO
NOS1
CXCR1
CACNB3
CHRNB2
GABRA6
GRM6
HTR1B
IGF2R
NPR1
RPL4
RPL22
RPL27A
RPL38
ZNF676
ZNF429
IL17REL
GPR139
TMEM200B
OR2A12
ZNF740
DBX2
ITGA11
OR1M1
ST8SIA6
OR5M1
OR6N2
OR6K3
OR13G1
OR6C75
DIPK1A
RPS4X
SHISA2
IGFBPL1
NEXMIF
SLX4IP
SHE
ZNF766
CLVS2
IBA57
FAM83B
ZNF780A
ZC3H12B
GOLGA7B
RAP1B
CYP4A22
PCGF6
FAM221B
FAM71F2
CFAP157
GOSR2
GRAMD2A
ZNF260
DDX60L
PABPC1L2A
FAM227A
DGKK
KATNAL1
RFFL
MAEA
RNF215
SH3PXD2B
SORBS3
PFKFB2
IQCB1
ARF1
SLC35F1
C6orf120
RSPO4
RPS29
AP1G1
SAMD5
SRSF7
FAM229B
RPL14
C18orf32
SRA1
VPS26A
FAM220A
FOXK1
PLEKHG7
KREMEN1
MAP9
CHIC1
ACBD7
INTS6
FOXL2NB
MCHR2
PGP
GLIS3
PABPC1L2B
TMEM8B
RARG
SSTR4
TF
TNFRSF1A
ACSS2
TMEM231
TVP23A
HNRNPUL2
ETV4
CASZ1
WTIP
HSF5
BTBD17
ZNF697
BICC1
DGKG
NXF1
UQCC3
TMEM213
HIC1
IRAG1
TMEM236
ZNF862
SHISAL1
PTAR1
EIF5AL1
ZNF578
ACTA1
C7orf57
RC3H2
PIRT
CCHCR1
ACVR2B
ADAM10
IGF1
GRIA4
CLIC5
NCBP3
PLIN2
FCAMR
PAK3
ELFN1
CACNA1D
DOCK9
SETBP1
THAP5
IPCEF1
RFESD
RNF24
TVP23C
JDP2
NEDD1
TGFB2
TP53INP1
PVR
MICAL3
COQ8B
METTL25B
SEC61A2
PCDH15
CHAT
ASAP3
PTPMT1
NHSL1
DET1
CD209
DTWD1
CCDC85C
SMCO2
C16orf96
UBE2QL1
SHISA7
ADAMDEC1
ZNF576
FKBP5
MTFR1
SEMA7A
MBOAT7
IP6K2
MPZL1
ANKRD34C
TMEM88B
ZNF737
ZNF727
SETD6
CHFR
PEDS1
VSIG10L
LRCH1
ANKRD33B
DISC1
RASSF8
RGS9
PLG
STRBP
RIPPLY1
MOB2
PLS1
OLR1
SERINC5
HDX
RBMS3
CFAP251
GYG2
PPP1R3F
SLITRK4
SH3KBP1
ALS2CL
NFIB
YAF2
GREM1
TSHZ2
TP53AIP1
TMEM178B
LRRC72
LRRC3C
CLINT1
CCDC179
BIK
MEFV
TLCD5
GNGT2
PTGFR
STPG1
CDIP1
ARPIN-AP3S2
TOR1AIP2
PPP2R5A
POC1B-GALNT4
AK3
DNAL1
HSPE1-MOB4
SRP19
XIAP
CDRT4
TVP23C-CDRT4
XPNPEP3
PTPRB
BZW1
LHX6
WDR20
FNDC10
IP6K1
CCER2
NPRL3
TRA2B
DAB2
FRMD3
ENTPD5
USP15
TNFSF8
CHL1
CNTN1
RNF213
TMCO1
ADGRE1
KDM2A

## Sheet: miRDB
miRDB predicted target gene symbol
IDS
ADAM10
ACVR2B
ZNF131
NFYA
PCDH17
BACE1
GPR158
TTYH3
FAIM
STAG2
NDST1
SOBP
ETNK1
GOPC
CXCL8
CAND1
STK17B
PCDH8
SGIP1
SMIM13
SPRED2
CCDC173
DENND6A
ANAPC1
CBL
DNM1
PLPP3
UBAP2L
ZNF584
FGF9
PLEKHG3
TAB2
USP49
TRAK1
CCNT2
OTULINL
SLAIN2
YWHAG
ANKHD1-EIF4EBP3
HIPK3
PTGFR
WDFY1
EIF4EBP3
PTGDR
RBFOX2
DNAJC24
PEAK1
NONO
FBXO33
ATXN7L3B
RRAS2
SDC4
CASD1
LILRA2
RAP2A
RICTOR
CCDC198
CTNNA3
ZNF772
CHL1
MVB12B
ADCY9
SLC1A4
GPX8
ZC3H6
GPATCH2L
SMCR8
DCUN1D1
DTX4
PDE6B
ATF7IP
PMS1
GIT1
AP4M1
FANCF
CCNJ
OLIG3
SLC7A1
AFF4
CXCL11
USP6
SMARCA2
ZC3H7B
LHFPL2
TMEM254
BSN
RNF130
UBQLN2
CAPRIN1
SERINC5
ITK
SCHIP1
DOCK9
BAHD1
ITFG2
SLC6A13
DDX39B
ARHGAP17
ZNF20
CDC42EP3
RASGEF1B
RAB8B
IREB2
SIRT1
NGRN
ASIC1
ATP6AP2
NAALAD2
TMEM159
SNX25
ZNF594
HSDL2
IFT57
HPCAL1
HOXB5
MARCKS
PPP1R3B
KIAA0232
UNC5C
SIM1
ELOA
MRPL15
FDXACB1
ACSS1
CTCFL
TRIM33
VANGL2
NDC1
PRMT2
NOVA1
VPS13A
KMT5B
RAB1A
POU2F1
MBTPS2
DNER
MAP3K20
HECA
CCDC191
IQCJ
MARVELD3
ADGRE2
PRDM10
FARP1
CEP85
USP31
EZH1
PTCH1
IMP4
FMO2
BCL2
FAM91A1
CEACAM6
CEMIP
ROBO2
C4orf46
CDK6
CRY1
SLC5A3
HAND2
OTUB1
MAPK1
QDPR
GRHL2
PAK2
OTX2
TTC1
E2F7
SOS1
GPATCH2
MKRN1
AP1G1
RBCK1
CCAR2
ACSM3
TEAD1
TRDN
DTWD2
RCAN3
CYFIP2
DGKG
GXYLT1
B3GALNT1
RAB2A
DNAJA1
DENR
CISD1
PHF6
G6PC2
AKAP5
ATP8A1
SRGAP3
HNMT
MOCS2
VKORC1L1
KRTAP4-3
GOLGA1
OTUD7B
ZNF670
KANSL2
KCNV1
GOLT1B
BICD2
SPPL3
DKK2
ZNF124
DIP2C
CRAMP1
PLEKHA1
SLC4A8
GRB10
ZNF736
CHST6
ARIH1
BRD9
ATF2
KIAA1958
REEP5
TBX18
PGR
LYPLA1
ITIH5
PHF3
S1PR3
ERICH3
WBP1L
PCSK5
LAMP2
DIP2A
RPGRIP1L
MMP24
LOC102724265
TLE4
AP4S1
DSC1
STX3
USP34
MAP3K9
TGIF2
NEURL3
C1orf52
GNB4
CTSD
PLCB1
KCTD11
EPHA8
FAN1
INO80D
DHX9
STK38
VAPA
NECTIN3
TMBIM1
SYNPO2
KCTD6
IL19
ZFP14
CSNK1D
SPIRE1
MAP1LC3A
KIF1B
GID8
2022-03-06
SLC10A4
RIMBP2
TCF4
RGS1
ANKRD60
DENND5B
RRAGC
MEIS2
MED13
SCP2
NMNAT2
ZNF768
PKIA
FAF2
ZNF138
HS2ST1
UNC80
RAB21
SYN1
CACNA1B
RASA2
PPP2R5C
RAB27B
HSPA14
RNF144A
METTL14
TSPAN7
HBP1
FAM228A
DPP8
PPM1A
HSF2
MYO10
P2RY2
BEND7
CCDC179
ESYT2
IKZF1
SYNC
TRIAP1
USP38
PIK3CA
ZNF426
ASPH
ZNF740
GTF3C4
NWD1
NEFL
SUZ12
MARK3
KCNK17
EPHA4
UBXN10
CNGA2
ELAVL2
MTMR3
NR1D2
G2E3
C1GALT1
ZNF746
MAP10
SMIM15
RNF44
PAX7
SBDS
MRPL2
SIRPA
EPM2AIP1
ZNF844
SMARCC2
UBE2G2
RFC5
CDK19
FRAS1
HGF
RASAL1
GLG1
MYB
FAM98B
NUDT4
KCMF1
LAMC1
MORC2
C20orf96
TTC26
NBEAL1
PATE4
DDC
AGL
ABHD5
LPGAT1
ZFP28
KCNB1
PDPK1
JRK
TP53INP1
PRDM11
PARN
NEXMIF
ABL1
HNF4G
EVI5
PCDH11X
CHMP5
SPIN1
TTC21B
JAG1
DDX4
KDM5A
BCL9
PCDH11Y
ZMAT3
SAMD8
CDKL5
AFF1
PRKAR2A
TCN2
SCAMP1
PTBP3
CUX1
ADGRG5
SAR1A
TMOD2
KPNA1
HOXA9
RPS6KA3
PAPSS2
SYS1
EIF5
POLR1B
DKK1
MTG2
SLC25A36
CENPA
LIN7A
FSTL1
EFCAB11
SRSF10
RCCD1
FAM120A
TNKS
ACER2
NKX3-1
ENTR1
UBN2
DGKD
RFT1
MIER3
CYTH3
MYADM
CEPT1
VGLL2
PRKG1
SRRM4
ZNF830
SLC7A6
HTR1F
MTDH
PRKAA2
VPS35
EGLN3
C1QTNF7
NSUN6
DTD1
HLA-DOB
WDR36
PDK3
RASSF6
CASTOR2
VPS13C
PKIB
RNF213
ADGRE3
NFAT5
ELFN2
ADCYAP1R1
PCGF5
SYNJ2
SLC22A3
C3orf35
MAN2A1
LCOR
VTA1
TMEM245
ZNF516
FAXC
TIMM17A
EFHC1
GSTM3
MAK
DSTN
ZBTB18
XRCC5
ATR
PTPN1
RHOA
CHST1
EPHB2
DNAJC3
DDX52
REEP3
CYP20A1
TLDC2
ZNF99
LCP1
CDC5L
SLCO4A1
POU2AF1
SSR3
TRAF2
CEP192
SLAIN1
BRWD3
SRP19
ANO5
ST8SIA1
UBE2C
CMPK2
FBXW2
PKD2
APH1B
ODF2L
PRELID2
MAP2K6
TLR1
CCDC177
MYL12A
HYDIN
ZNF618
MS4A14
FAM168A
RAP2B
GTPBP3
ZNF331
NEURL1B
CDCA8
TMX2
MTMR4
COL5A1
SH3GLB1
TDG
TRIM39
MAPRE3
ERVH48-1
HS3ST5
NME4
SREK1
PTEN
ZXDB
RELCH
ZNF676
TRPS1
ZNF763
THAP6
FOXQ1
TSTD2
MIER1
PLEKHG1
GJB2
C2CD4C
TMTC1
WIF1
ROR1
ZSWIM7
SLC25A42
SSR1
C21orf91
HDAC4
FAM49A
UROS
ZNF146
MS4A10
TET3
TCEA1
CMTM4
NRIP1
ZFPM2
PSMD7
SCN9A
CAMK1D
LMX1A
DELE1
KLF5
KCNMA1
ADAM17
LETM2
TACC1
ARID2
MECP2
ZNF268
ZNF777
ZNF8
YKT6
MMP16
GNRHR
C2orf83
IFNAR1
EPHA7
KIAA1147
ATP6V1D
ZSCAN22
ZIM2
PRSS21
ONECUT2
UNKL
NMRK1
ORMDL1
SRP72
VLDLR
TRDMT1
MYLK4
ZNF91
SEPSECS
TGIF2LY
UNC5D
SLC38A9
SGCD
AGPS
CNPY2
NUP160
MAFK
STX12
TENT4A
TULP4
ZKSCAN7
SYNCRIP
RTN3
ZNF493
SLC24A1
EXTL3
IKBKB
PRG2
C9orf40
POSTN
SHISAL1
HAPLN4
ITGB1
KIAA0408
NKAIN2
MRFAP1
TYRO3
GHRHR
ZNF280B
SCLT1
SNRNP27
ENTPD4
BCL2L14
SKIL
ENPP1
PITPNM3
ADPRHL1
FOLH1
HMGXB4
KATNAL1
DLGAP1
SNAP25
FBXO48
UGGT1
PLCL1
HNRNPD
TXLNG
PHF13
URM1
DCLK1
HOXD10
TRPM7
KCTD20
FOLH1B
GFPT1
ZNF98
ADAMTS6
DAZAP2
AK4
ICE2
KHDRBS2
ATXN1L
LATS2
ZNF577
KCNE4
PDSS1
DOCK3
EIF5A2
PI4KB
UBN1
PYGB
WDR35
NSF
IQGAP3
ADAM9
SULF2
GDI1
KIF5A
FAM234B
LUZP1
YAF2
ZNF626
MOB3B
ADCYAP1
KLHL32
SERPINB11
SETD3
CORO2A
NR3C1
TPM3
BMPR1B
SUSD5
LOXL2
ARPIN-AP3S2
FAM199X
PRR5L
SP4
AP3S2
CLIC5
SNX13
FXYD6
BTG1
MBP
CD274
PNPLA4
ZNF816
ULK4
SPATA9
AUNIP
PAWR
NAPB
HPCAL4
MKRN2OS
RC3H1
CABLES2
KLF4
MAP1LC3C
GTF3C3
ZNF550

## Sheet: TargetScan
TargetScan predicted target gene
VGLL2
MOCS2
FAIM
UBAP2L
CASD1
ZNF131
CCDC179
GOPC
TTC1
ZNF146
SLC10A4
REEP5
CBL
VANGL2
PTGFR
RBFOX2
CDK6
BCL2
ABHD2
MEMO1
MYB
HPCAL1
LHFPL2
KCTD6
MRFAP1
SMIM13
MARCKS
DGKG
FBXL20
SGIP1
KDM5A
FBXO33
C3orf83
SOBP
TADA3
STAG2
ACER2
CCDC85C
RNF7
SPPL3
KCNK17
FGF9
MAPK1
PCDH8
SDC4
LYG2
MEIS2
MCTS1
GAB2
ADAM10
PPAP2B
HMGN3
NR2F2
PAK2
SRGAP3
B3GALNT1
SMARCA2
AFF4
DTX4
SCHIP1
CNEP1R1
MAP1LC3A
YWHAG
SPRED2
CCNT2
OTX2
RASGEF1B
KIAA0232
CYTH3
IQCJ-SCHIP1
NNAT
GPR158
MAFG
PLEKHG3
HOXB5
SSR3
NDST1
WDFY1
FCRLB
CD274
UBXN10
SLC30A3
AP2A2
RHOA
RRAGC
TSTD2
RP11-160N1.10
HS6ST2
EIF5A2
NUP188
PVRL3
KLF4
CISD1
SP3
NFYA
DDX52
HGF
HS3ST5
OLA1
ERLIN2
SNAP25
TAF1D
RARB
AEN
NCAN
SKIL
DENND6A
SIRPA
FAM199X
LUZP1
FXYD6
PI4KB
KLF5
SP4
KIAA1147
DAZAP2
NOVA1
BAHD1
ACVR2B
FOXG1
SLTM
ACPL2
PARP2
CXADR
EGLN3
DYNLL2
BACE1
ZNF777
CHL1
AHRR
ITK
TNKS
DDX11
CELF1
TAB2
RP1-170O19.20
SMCR8
GDPD5
YWHAZ
KCNB1
BTG1
NCL
BSN
ATG4B
USP1
UBE2Q1
ZBTB18
SLC6A9
BAK1
HBP1
KIAA1468
ZC3H4
SPRY4
MYLK4
ZCCHC5
HOXA9
ZNF24
DCUN1D1
CACUL1
FRRS1
ZBTB38
NOMO3
MVB12B
NRG3
ATXN7L3B
HMGXB4
E2F7
SRSF10
EPHA4
SLC35F1
GRHL2
SIRT1
PAG1
GPR12
POMGNT1
ATXN7L3
RAP1B
ZFPM2
KHDRBS3
MPZL1
ATL2
CAPRIN1
SLC35B2
HLF
TMEM178B
ADAM17
CDC5L
NKRF
HDC
USP34
C2orf91
TRIM39
RAB8B
RAB27B
G6PC2
RAB2A
JAG1
OTUD7B
MARCH6
ZFAND5
PITPNM3
NSF
RAB21
WNT9A
B3GALNT2
PCDH10
HR
SSR2
SOX12
PIP4K2B
KHDRBS2
PTCHD1
TGIF2
PTEN
TSPAN3
VKORC1L1
TIFAB
TRPM7
NXN
DOCK9
WEE1
RNF115
KAT7
SREK1
ALDH1A3
KIF1C
CAPZB
ARID2
UBE2H
ADCY9
CPEB1
SMARCC1
CCAR2
HMBOX1
TXLNG
P2RY2
NOMO1
NDC1
HS2ST1
WDR91
DACH1
GLG1
HPCAL4
NREP
NKAIN2
CDC42EP3
TTC39C
HDAC4
SMARCC2
ZNF226
RASA2
MAPRE3
RBMS1
NRIP1
TGFA
B3GNT1
PCDH11Y
PPP1CB
DCUN1D3
TTYH3
LARP1
KANSL1
RUNX1T1
GAD2
CAND1
NAA50
SMUG1
FGF12
TMEFF2
SLC7A1
ZNF207
ARL4C
VAPA
HIPK3
GSG1L
KRT2
TNIK
RAB30
ZC3H6
UBQLN2
MLLT3
ONECUT2
MMRN2
SLC5A1
RELT
DNM1
CELF2
PCGF5
ANGEL1
GPCPD1
ABHD15
PLXNC1
DAND5
FBXW7
LPHN2
FAF2
GAB1
SON
PRSS42
C16orf52
MIER3
FAM179B
TBC1D25
SYN1
MMP16
VSX2
CTBP1
CMTR1
TYRO3
RNF44
TRIM33
METAP2
PEAK1
PTPN1
PKD2
BRWD3
PRKG1
HIC1
EPOR
KPNA4
HNRNPA1
HNRNPA3
DRP2
KPNA1
KPNB1
PGBD5
LPP
SCN3A
CHIC2
EN2
SAMD8
PTCH1
KIF5A
SAR1A
RASSF6
NFATC4
LATS2
ARIH1
PROX1
NKAP
USP49
TENM1
PHF12
MED12L
PAPD7
AGO4
VCPIP1
TNFRSF8
PURA
PAPSS2
SLC25A36
ARID1B
MINA
MED13
TLE4
INO80D
SUV420H1
SATB2
CENPC
TPRG1
DAAM1
GMFB
ELAVL2
TET3
BCL9
SOS1
SRGAP1
SOX4
MELK
TLL2
ROBO2
PTPN3
NR1I2
RNF152
FUT11
MAP2K6
CALU
SLAIN2
TAF2
KIAA0141
SRPX2
GAN
IFRD1
RUSC1
ANKRD52
CHIC1
BDNF
TET2
TRIM71
RC3H1
SLC5A3
LDLRAD4
CPE
DGKE
HSPG2
UBP1
PRCP
UCK2
UBR1
ATP2A2
REL
RFX1
FBXO21
PACSIN1
LSM11
IRGQ
ZMYM4
PCDH17
ATF7IP
IKZF3
CELSR3
PAFAH1B2
MTSS1
PPM1A
UBN2
TRPS1
HIF1AN
SOCS4
APLP2
AGO2
CABLES2
ZC3H7B
RRAS2
ZNF644
ARHGAP35
PDE3A
KIF2A
ATP1B1
GABRB2
KIAA2022
RFX7
RPS6KA3
AHCYL2
ARMC5
PCDH7
CREB1
TTN
NUP153
FANCA
PYGO1
SCN1A
AQP10
ANK2
MECP2
RTN3
KCMF1
USP31
RFT1
SUZ12
GPN2
NFAT5
UNKL
PIAS2
HNRNPUL2
XPR1
TMSB15B
FOXP1
WDFY2
ALX1
GLUL
IL21R
TCEB3
MSI2
MAGIX
UFC1
SYNC
PIK3CA
NSL1
USP9X
FAM105B
DDN
FBXO44
MSH6
RPL11
SIK2
AHDC1
IP6K1
OGFRL1
CDC7
ATP2B2
MSH3
BCL9L
BAG1
INO80
VTI1A
GRM2
PPIL1
CDH18
LRRC4C
ORC6
ZBTB20
CHD7
FHL5
FAM19A1
DDX5
APOLD1

## Sheet: Intersection of four database
54 common elements in"starBase","miRWalk", "miRDB" and "TargetScan"
MOCS2
ZNF131
VANGL2
PTGFR
CDK6
KCTD6
SOBP
SPPL3
MEIS2
ADAM10
B3GALNT1
SPRED2
PLEKHG3
NDST1
WDFY1
CD274
NFYA
SP4
DAZAP2
ACVR2B
BACE1
CHL1
SMCR8
BSN
HBP1
MVB12B
SRSF10
SIRT1
TRIM39
RAB2A
RAB21
PTEN
VKORC1L1
DOCK9
TXLNG
NDC1
HDAC4
NRIP1
HIPK3
ZC3H6
DNM1
MIER3
SAMD8
PTCH1
SAR1A
ARIH1
SLC25A36
SOS1
MAP2K6
SLAIN2
RRAS2
KCMF1
USP31
RFT1
