# Supplementary material for: Circ0001470 Acts as a miR-140-3p Sponge to Facilitate the Progression of Embryonic Development through Regulating PTGFR Expression
Source: Cells. 2022 May 25;11(11):1746. doi: 10.3390/cells11111746 (PMC9179393; doi:10.3390/cells11111746)
Supplement: Supplementary file 1 [file cells-11-01746-s001.zip › Supplementary Text S4.xlsx]

## Sheet: MS32 vs MS18
MS32 vs MS18
SLC2A5
IGFBP3
LOC100520893
PCDH15
ELOVL2
PGLYRP1
SV2C
SRD5A1
ANXA10
IGFN1
CFH
LOC100739184
CFB
LOC100626947
PRSS12
ME1
LOC100624593
C5
LOC100515185
LOC102166317
SLC36A2
AQP5
THBS1
SLC2A12
METTL17
LOC100736596
SLC2A3
ABCA12
CHST11
IL6
LOC100512873
SLC7A4
IGJ
LOC100517145
CHGA
MPZL2
ATP2B2
LOC102167207
NOX5
LOC100739494
HSPCB
CLCN4
WDR17
PRLR
PPP4R4
UFBP
MYLIP
GRIA1
LOC100511598
KLHDC8A
LOC100738612
ACO1
LOC100738386
SLC5A8
SOCS3
HMCN1
LOC100519617
PRSS35
SOWAHB
CBR1
UPTI
GABRE
ARSE
HTRA3
LOC100621771
HSD17B2
KIAA0247
LOC100737159
HPGD
CA13
TRIM29
WNT7A
LOC100512372
LOC100623616
LOC102165647
FAM169B
CES3
HEXA
FOXJ1
LOC102157834
CD55
BACE2
CHRM1
FAT1
S100A12
GCNT1
IFFO2
LOC100628107
LOC102166466
SLC16A1
LOC100519267
LAMB3
LOC100621779
GGH
GABRR1
VEGFA
GPR128
LOC100523770
HHIPL1
UGP2
CDHR3
LOC102163581
SLCO1A2
SPHKAP
LOC100523704
LOC100739192
LOC102166575
KIF23
LOC102159440
LOC100518346
VSTM5
CLDN1
SLC1A5
LOC100518506
CRIM1
LOC100525239
RALGAPA2
CA4
SLC2A13
MMP8
SLC4A8
LOC100515339
DPP4
LOC100519934
SLPI
SLC28A3
NDP
LOC100624264
MUC13
TMEM72
ATP10B
C17H20orf85
MGP
ALPK2
LOC102165706
IFI30
LOC100521965
LOC102161157
REXO2
C7H15orf26
LOC100523833
ATP6V1G3
CTSC
ACAT2
ZFHX4
CLDN9
LOC100621043
GPR37
SLC2A2
LOC102166414
NLGN1
GRM3
TRPV6
FAM166B
LOC100620442
SLC24A2
DDAH1
LOC100624918
IQGAP3
DNAH12
IQCA1
NCEH1
WDR72
LOC100511475
FKBP5
C15H2orf54
LOC100739677
ITGB4
F2RL1
MMP25
NOV
TMEM212
PARM1
LOC100739855
SPEF2
THY1
GNMT
RERG
LIF
LOC100621416
COL13A1
RGS2
ADAM-9
GALNT10
NELL1
CLVS1
NEU1
LOC100620357
STX11
LITAF
CAR
CDC14A
LOC102168112
LOC100156689
CSMD3
ADHFE1
MGAT4C
PKD2
CLDN4
MOSPD1
PTGER3
SGPP2
DNAH11
S100G
LOC100519511
TSC22D1
LYPD6B
SLC39A14
LOC100524949
TNIK
GUSB
LIPG
LMTK2
LOC100523945
GDF3
CYR61
LBP
SLC25A15
LOC102157884
AP1S2
TMEM132A
LOC100623926
TMEM9
RIBC2
UCAL-P19
LOC100513566
LIF
ZMYND10
SERINC2
RDH16
PAPLN
PTPMT1
LOC100520688
DNAH3
ECT2L
GPR156
TAAR1
CHRD
PKHD1
IL4R
LOC100739581
LOC102164100
ETV5
AP3B2
WDR16
ATP6V1B1
CLC-5
AP1S2
ANLN
MMP3
MC2R
LIPM
PRSS8
PLCXD2
LOC100525318
FOXE1
GPRC5A
LOC100516308
RNASE1
PTGFRN
LOC100520252
NEK10
LOC102166507
LOC102157949
ANXA9
AXDND1
LOC100518388
C4H1orf110
LOC100737466
LOC100739629
AFF3
CCDC80
AGPAT2
MYL9
FADS6
LOC100524097
LOC102166763
MAP3K19
MIA2
UBXN10
BICC1
LRP2
ARMC12
DHCR24
ACER3
LOC100517025
AKR1B1
LOC100519856
SLC27A2
MUSK
TIPARP
GALNS
LOC100737167
FASN
CDH18
SLC25A39
LOC100624841
PAQR5
CCDC180
ANKFN1
TMEM37
B3GALT5
MEGF6
FAM83F
PLXNA1
SYTL2
CIAPIN1
LOC100521659
CCDC13
FGL2
LOC100519475
C12H17orf97
FADS1
QSOX1
LOC100627466
NEK5
LOC100524300
ARNTL2
NTRK3
CRELD2
SLC22A23
AK7
CPN1
SLCO2A1
CLDN8
CENPF
DNAH1
DTHD1
ITGB6
KLHL29
C4H1orf192
PAPSS2
STMND1
ABCB11
LTBP1
C9H11orf52
LOC100511647
GPRC5B
WWC1
LOC100511540
SLC2A12
FAM20A
KSR1
SCRN1
EFCAB6
ARMC3
LOC100626928
LOC100625332
NAP1L5
LOC100625138
MGST2
PROS1
LOC100524786
LOC100518132
LOC100621671
GRB14
SLC7A3
LOC100737634
DNAH2
MYO3A
CDC20
TMEM229A
BDH1
GDE1
AKAP17B
NUDT4
SPAG17
STXBP1
CPT1A
DNAJA4
LOC100739739
GAS2L3
EPHA4
SLC25A37
C4H1orf189
LOC100737681
ABI3BP
KIFC3
LOC100627707
P4HA3
XDH
FRMPD4
LOC100738766
LOC100524130
IQCG
LOC100739138
C7H6orf223
ITGA2
LOC100626248
LOC100520756
SYNE4
RPGRIP1L
FGF2
AGRN
BZW2
SMPD1
ATP13A4
NME9
BHLHE40
EFEMP1
ATP6V1A
LOC100625463
RTKN2
ITGB3
TMEM181
DNAAF1
ADCY2
ZFR2
LOC100624195
SNTB1
COL4A2
NCALD
PKD2
MEST
LOC102162694
SBSN
FRRS1L
TFRC
WDR66
HOXA2
LOC102165736
FAM57A
PRUNE2
OSMR
C9H11orf88
FRMPD2
UABP-2
GPR110
TTC21A
C6orf27
CCDC171
TEAD4
EML2
VDR
KCNRG
GPR68
NUAK2
CKAP4
IL11RA
LOC100627175
TPPP2
GSDMA
LOC100621966
PPAPDC1A
SUPT20H
PDE6C
CLDN23
CDC42BPG
TEX9
LOC102161205
ESYT3
GALNT3
WDR52
CLMN
LOC100519100
KMO
EPAS1
PTGER3
LOC102157639
EMILIN2
LOC100623151
GSTA1
NMT2
INHBA
CCDC108
LOC100738669
LOC100738073
LOC100522967
SDF2L1
LOC100626193
LOC102165438
MANF
ROPN1
LOC100516384
LOC780439
FADS2
PDIA4
IFT122
LOC100623339
C6H1orf173
TMEFF1
TPMT
LOC100511492
SHB
BGN
AK9
LOX
LOC100738903
CRISP3
PROB1
SLC9A4
LOC100511185
LOC100739101
LOC100621736
CCDC85C
ATP6AP2
ESPL1
LOC100737374
LOC100736817
SGK1
SPAG5
RNASE7
LOC102162046
SPATS2L
DNAH6
PHLDA1
KHDRBS3
DCBLD2
LOC100739779
CXCR2
RAB3D
ABCG1
TRAK2
LOC100737912
TNFAIP6
DENND2C
POR
CCDC68
CPAMD8
LOC100516420
CHST7
HYDIN
LOC100737691
FGGY
SERPINI2
LOC100513317
SP4
VGLL1
LOC100622170
LRRC10B
APOBEC4
AKAP14
KIRREL3
WNT2B
MCOLN3
LOC102167047
C1H15orf52
KIF6
LOC100512680
LOC102157881
EFHB
LOC100516841
LOC100158003
MAPT
ISOC1
SFRP2
ATP12A
LOC100524797
LOC102158362
COL4A1
PDE6A
FECH
LOC100524744
PSAPL1
LOC100737897
CNKSR2
NPHP1
AP3B2
ADGB
LOC102161689
LOC100523918
PHLPP1
C1H9orf117
JAZF1
C7H6orf141
RAB17
ALS2
CD69
BOK
CCDC42B
CAPN6
LOC100515458
PVR
P2RY6
DDT
PVRL4
SPAG8
COLGALT2
HES1
LOC100521079
TTLL6
SLC39A2
DYDC2
LOC100523072
CDH13
EIF4EBP1
DOCK8
LOC100626400
SIX4
MMP7
LOC100621457
ELOVL7
TM4SF5
LOC100625740
ENC1
TNKS2
APCDD1
HAVCR1
IGFBP2
CYP11A1
LIFR
LOC102167542
TMEM87B
GLIS1
SPATA6L
UROC1
RANBP17
LOC574051
ZBTB16
B3GNT3
LOC100624637
SMPDL3B
ANKRD53
THRA
LOC100514323
PI15
ATP13A5
WDR78
PGAM1
LOC100622296
TMPRSS4
PPA1
LOC100624161
FGFR4
LOC100623488
E4
P2RY6
ERBB4
LOC102162293
CEP128
LOC100624905
CTSZ
GRAMD3
COL16A1
RGS22
ZNF423
NMNAT1
CYCS
UST
LOC102166322
SLC46A2
LOC100738739
OGFOD3
TIMP-3
LOC100625132
SLC6A8
FOLR1
SLC12A7
LOC100739623
LOC100624376
GATM
LOC100739364
DUSP5
TMEM207
GOLT1B
LOC100415928
SULF1
ESR2
GFPT1
SLC6A17
RNF24
LOC100737060
DKK1
ANK2
RNPEP
SLC35F2
B4GALT5
LYPD6
LGI2
SPAG17
WDR49
USP31
LOC100523157
LOC100737386
TYSND1
LOC102166440
AR
IGSF10
PGR
TSNAXIP1
CDYL
LOC100621926
SPTLC3
LOC100738024
SLC25A5
SELP
ASZ1
CNTN3
CDH1
LOC102159729
PTI
SLC22A18
HOXB3
SLC15A1
LOC100737457
FKBP11
PRDX6
IQGAP2
SORBS2
ALG13
GPR56
CXCL12
LOC102162448
HSD11B1
ZFHX3
CCDC33
VNN1
NAV2
LOC102157775
PTPRZ1
LOC100623620
ETV6
LOC102165085
SLC29A1
ARHGEF26
LOC102159529
GM2A
ZNF432
LOC100737592
MPP4
TTK
LOC100737228
RP1
LOC100513372
KIF14
IGFBP4
TCN1
P2RX4
C17H20orf26
LOC102158184
LOC102166203
STARD4
FAM19A4
TDRD5
PTGES
PDIA3
LOC100518782
ADAMTS18
TXNDC5
DARC
TM4SF1
HPD
COL19A1
DIAPH3
LOC100623296
LOC100526053
TNS4
LOC100157816
ADAMTS3
LOC100738411
LRRC56
LOC100156325
LOC100620668
TMSB15A
TENM2
SLC16A6
LOC100625721
LOC102166123
SLC25A21
TMEM254
PRR16
LOC100739065
GNA15
SCARA5
THEM5
ZXDB
RIMS1
MDH1
BMPER
LOC102158013
LRIG1
DLG5
GOLM1
ASIC4
MARVELD3
DIAPH1
LOC100515049
SPRY2
TGFB3
LOC100517736
P2RY2
LOC102159454
PHLPP2
LOC100155953
LOC100622535
VWA3A
LOC102168042
GMNC
TTC40
MDH1B
ATG4A
RSPH4A
MYBL2
SAMD15
NDUFA13
SEMA3F
EZR
PLAC9
PREX2
SORT1
UROD
GLRX5
SMS
PBK
ACSS3
NDUFS3
KAT2B
SCD5
P2RY6
LOC100627835
LOC102166080
ICAM-1
KIF19
LOC100624585
LOC100736958
HIP1R
DSCAML1
LOC100515380
SLC13A5
FGGY
DNASE1L1
MGLL
LOC100521043
CDS1
REM2
TTC23L
LOC100623921
LOC100623642
LOC100737399
LOC100622645
F11R
LOC102161907
SLC45A4
CCNJL
CCDC17
LOC100624891
LOC102164268
LOC102161548
LOC100512496
LOC100521603
SLC29A3
JUNB
DOCK2
C4H1orf194
LOC100511846
LOC102162179
NR0B1
LOC102162911
LOC733634
SALL4
IL20RA
LOC102161911
GGT6
LOC100511891
KIAA0825
IFT172
CCDC65
WWC3
LOC102158126
CCNB1
NEK2
SLC13A1
GCNT4
RRM2
RCAN1
LOC100621709
LOC102164647
KNDC1
FAM111A
MLLT3
AHCY
LOC100511678
LOC100513892
IP6K3
GRN
SBNO2
GPR143
LOC100738704
SEC14L1
HSD3B1
PFKFB2
PBLD
LOC100621588
LOC102159535
LOC100524479
MYLK4
C4H8orf47
SLC22A5
CCNB3
DYNC2H1
FLVCR2
TPBG
LOC100627237
PGA
FHAD1
TPP1
LOC100738350
LRG1
LOC102167053
NRK
LOC102162130
MDGA2
LOC100156967
LRPAP1
CCDC78
FRRS1
BCL2L14
LOC100736658
SNTN
CDKL3
CPNE5
KDELR1
SATB1
ADRA2A
LOC100627044
RHOBTB3
LOC100622750
SOX-6
DPEP2
P2RY6
ELMOD1
TNFAIP3
LOC100738609
FAM89A
LRRN4CL
LOC100523418
CCDC150
PDGFRA
LOC100627123
RIPPLY3
SPATA17
RAVER2
LOC102166043
SFRP1
LOC100525076
DSG2
KCNJ5
SEMA4A
LOC100739146
HBE1
DDIT4L
RBP7
LOC100521253
ATP6V0C
LRP2BP
PXK
LOC102157502
MSRB3
PTGFR
PKP2
B3GALNT2
SLC4A4
SLC6A14
LOC100627208
DIO2
LY75
FAM19A3
CBX7
LOC100622382
LOC102161005
TRIM9
TRAK1
SLC27A4
LOC102162589
LOC102166858
GAS2L2
FHOD3
EFCAB4A
LNX2
GRTP1
LOC100515222
SLC19A3
PDE4DIP
LOC100736872
HOXA11
DGKD
ETV1
C7H14orf50
CTXN3
MPP7
LOC100511378
SLC30A9
RFX6
LOC100515261
LOC100738463
SLC16A14
MCOLN2
SPR
PTPRR
LOC100736628
LOC100627081
LUZP1
KCNJ11
MYO19
CST3
C4H8orf34
MALL
YWHAH
MGAT4B
BAIAP2L1
PCLO
LOC100516122
PTPRU
LOC102160666
SCTR
CNGA2
LOC100518563
SPAM-1
VPS28
LOC100157685
RNF144B
LOC100737674
FSTL4
LOC102164245
KEL
SLITRK6
HEBP1
NEXN
RORB
GPX4
CCDC160
CCDC147
LOC102162699
LOC102167861
SLC39A14
ST6GALNAC1
SLCO3A1
NIPSNAP3A
SLC27A6
CCNK
RIMS1
LOC100626701
GPR64
LOC100736853
FAM81B
DNAJC3
PHF21B
LOC100514151
CCN2
FUCA1
GNAT1
CUX1
KIF15
LOC102163516
HSPA5
SLC25A3
LOC100625603
LOC100518030
ALDH1L1
GBA
GJA1
LOC606745
BLVRB
TIMP1
FGFR2
ELL2
RIMS2
LOC102160168
LOC102158256
HOXB6
LOC100626942
LOC100737747
ICA1
HMGCR
F3
LOC100525368
PIEZO1
TEX11
ITGB1
VWF
RAMP3
LOC100621469
ABCC2
HSPG2
LOC100519567
SDC4
H2AFZ
NPC1
LOC100737947
TMED9
NIPAL1
SLC6A20
LOC100620676
DKK2
ZNF132
ZNF567
LOC100522104
SCD
LOC100623946
BSG
MFSD4
ERBB2
NDC80
CTBS
LOC100620231
LOC100622991
LOC100512242
MME
PRX
LOC100624806
CPOX
ZNF226
DNALI1
SLC12A2
LOC100738173
LOC100517616
UBE2C
CSRNP1
BAZ2B
TTPA
LOC100737468
CDK5R1
LOC102163531
GCM1
LOC100517924
DDO
C9H11orf34
LOC100520977
PMEPA1
GALNT7
CUX1
CYSTM1
KIF11
LOC100739654
LOC100737194
SLC25A25
LOC102159596
TMEM86A
ZEB1
LOC100738959
RALY
TUBB1
CALR
LOC100524250
MTHFD2
LANCL3
TPCN2
SUSD2
DDB1
LOC102166010
IL17REL
MAML2
PLCG2
DIRAS3
CDKL1
LOC100514885
LOC100738034
C8H4orf19
LOC100627644
LOC100521704
MKL1
BPI
MSI1
LOC100625773
SALL1
C8B
CEP290
LOC100739291
SBSPON
LOC102161250
PARVB
LOC100521431
LOC100512656
E3
FAM83D
LOC100626630
DKK4
RNASEK
SLC25A16
DACH1
NOVA1
MIDN
ARHGEF17
AKTIP
SCARB1
SORD
HEXB
TRAM2
TCEAL5
LOC100627376
LOC100736608
NUGGC
LOC100739587
LDOC1L
MTCH2
LOC102164320
LOC102164472
CS
SUCLA2
LOC100517188
LOC102162453
HOXC13
F2R
C1H9orf116
LOC102163340
LOC100525790
LOC100525890
PLBD1
ID1
GP36B
DAB1
GCA
MTHFD2L
LRRFIP2
ITIH3
HS3ST1
LOC100525624
RASSF10
CTNND2
AMDHD2
PLCXD3
RGS3
SPCS1
CDHR2
LASS6
MAFB
LOC100738235
SREBF2
SLA-DQB1
LRCH1
MICU3
C7H15orf42
FAM49A
LOC102166418
LOC100737349
C16H5orf49
MCM2
FLVCR2
LCORL
KDELR3
XKRX
ADAMTS20
MFSD7
LOC100621559
GREB1
MORN3
CMTM7
CDC42BPA
ZNF568
LOC100515993
SCAND3
MGAT5B
FSIP2
GCNT4
MAST2
PYGO1
SATB1
KIAA1456
CTSD
LOC100518193
LOC100624365
CARD14
ZNF704
CCDC116
INSIG1
LOC100515671
COL5A1
CLIP4
S100A14
LOC102167451
WDR93
LOC102166893
NCAPH
ADRBK2
LOC102159624
LOC100738526
DLST
SPICE1
SLC25A17
TRIM6
LOC100270682
TKT
MYCBPAP
TTC28
ZNF256
ZFYVE26
C1H14orf37
UNC5B
SEC14L5
CA3
MPPED2
RBL2
TRMT10C
ERMP1
PGM2
PRNP
CD96
CHPF
CYP3A22
LOC102165559
ZNF185
BCAS1
LOC100516210
LOC100738919
LOC100628179
FJX1
PRKCE
BCAT1
CPS1
LOC100739421
STBD1
AR
FAM46B
SLC29A1
STK39
SLC25A1
CACNA1S
SYT7
SAT1
SERP1
TXN
RETSAT
VSTM2L
BTBD3
DACT2
LOC100738527
LOC100523504
LOC396904
HPN
STOX1
0610007P14RIK
SLC5A12
WWC2
C10H1orf101
MMS22L
HK2
TDRD12
PER3
WISP1
SLC5A5
MORN5
RET
LRRC34
CP
LOC102161324
WDR96
LOC100621897
LOC100737216
STRBP
EIF2AK3
SEL1L
TXLNB
FBLN5
PLET
SLC16A10
LOC100623445
ZSCAN31
LOC102164304
C15H2orf62
PRDX2
ATP5B
CXCL14
ACACA
LOC100738381
LAMC2
CCDC109B
ATP2B4
MAMDC2
RPL37
PAQR3
ATP8A2
ANGPTL1
SULT4A1
RACGAP1
ARID5B
SRGAP3
PFKL
LEPROT
CARP
LOC102161621
TMEM232
HSP90B1
SPINK9
LOC100623323
GCNT2
GRM2
LOC102161155
TBC1D19
SPDEF
ACP2
LOC100626199
KPNA2
LOC102167180
CROT
OST48
LOC100511711
ABR
HDGFL1
SYNGR3
LOC100621976
CCL28
DOT1L
LOC100514930
PADI2
EXPH5
SMAP1
KLF12
C3
LOC100738632
CYFIP2
STK32C
MPZL3
CCDC11
ADAMTS7
ANKS4B
FGF9
G6PD
TTC7B
F2RL2
SMYD2
ZNF211
LOC102157914
NOXO1
STEAP4
LOC102161307
SCAMC-1
GTF2A1L
IL13RA1
LOC100517718
LOC100518921
SEMA3C
GLYATL2
LOC100739094
LOC100523069
MYCT1
PDK4
JAKMIP2
LOC102162747
LOC100738426
PLLP
LOC102159435
LOC102166829
DNAH7
CKB
TKTL1
ROS1
CTNNAL1
C17H20orf202
TXNDC17
LOC100519663
LOC100523628
LOC100621549
IMPDH1
KDM1B
PPARGC1B
SSR1
RND2
KIAA1919
FAM129B
LOC100627432
TTC22
LOC102162384
LOC102166578
SOX14

## Sheet: YK32 vs YK18
YK32 vs YK18
CBR1
LOC733634
LOC100521965
UCAL-P19
UFBP
PGA
LOC100511540
GCM1
IGFBP3
NMU
ABCC2
LOC100620442
LOC100520893
IL6
SV2C
MGP
NOX5
LOC100623616
SLC16A10
LOC100739184
LOC100511891
XKRX
FSIP2
LOC100524300
LOC100738609
ANLN
SLC5A8
LOC100524479
CTBS
SRD5A1
LOC100736596
NAAA
CST3
SCTR
LOC100623642
SLC2A12
CFH
SYNE4
HHIPL1
THBS1
DAB1
PRSS35
PCDH15
IGFBP2
LOC102165647
TAAR1
LOC100627175
CKB
LOC102167207
SBSN
SLC2A5
LOC100621966
NRK
LOC100513292
FOLR1
ATP2B2
LOC100737419
VGLL1
LOC102167047
LOC100523945
SLC2A3
ATP12A
FBP1
SPTLC3
PLA2R1
HAVCR1
TM4SF5
STEAP4
C9H11orf34
UPTI
GSDMA
PAPLN
METTL17
QSOX1
SLC22A23
SLC36A2
CA4
CCNB1
LOC100520688
SLC35F2
CENPF
ANXA10
LOC100156724
KIF23
PLET
LOC100626947
C17H20orf202
CRABP1
LOC100626400
SLC36A1
E4
LOC100627081
FGF2
PSTPIP2
F2RL1
SLC16A1
PGLYRP1
SLC13A4
E3
HTRA3
LMTK2
CHRD
CPOX
PLCXD2
PBK
MPP4
C5
LIPG
LOC100514810
REXO2
MATN4
RBP7
LOC100153559
KIRREL3
RAB17
ITGB6
ELOVL2
GGH
TAF4B
TCEAL5
PXK
SOCS3
FAT1
CLIP4
HEXB
RXFP3
WDR17
SLC28A3
BICC1
SIX4
CRIM1
LOC100736658
ZFYVE28
LOC100153094
PDE6A
KBTBD6
LOC100738222
LOC100157763
AQP5
LOC100152528
TMEM27
LOC100511598
GPR158
PTGER3
FRRS1L
GPC5
LOC100739401
MCOLN2
QPCT
SERPINE3
PRLR
PI15
LOC100622387
GPR128
SLC24A2
CTSZ
PTGFR
LOC102165085
SLC47A2
COL22A1
NEK2
IFNE
LOC102157639
P311
RCAN1
MYO3A
PKIB
LYZ
SYCP2L
LOC100515181
NEK5
SLPI
LOC100517145
ALS2
LOC100739094
DIAPH3
ACER3
HYAL4
FMO2
PLBD1
LOC100525239
LOC102157834
EPHA4
LOC100524098
IFI30
LOC100738024
PPAG3
MGPD
LOC100519663
HPGD
TMEM45A
LOC100514269
LOC100620357
LOC100621043
KIF11
IQGAP2
NPL
HK2
FAM19A3
SLC2A2
PPEF2
GAS2L3
LOC100628107
ZNF551
GLRX5
LOC100515222
NCEH1
ME1
CYR61
TMEM207
TRIM44
LOC102165706
KCNJ5
VSTM5
FADS1
LOC102163581
ACSS3
LOC102165438
SLC4A8
SPAM-1
ACP5
IGFN1
LOC100523770
HMBS
UROC1
LOC100624891
EFEMP1
CFB
MMP-13
LMO1
HEXA
WNT7A
SPATS2L
KIF14
PPP4R4
SDF2L1
CD55
SLC25A37
SUSD2
KERA
ARHGEF26
IRX4
LOC100512656
TMEM86A
TDRD1
SLC16A14
LOC100519617
TRAK1
TMSB15A
NDC80
RAVER2
LOC102158577
GPR68
GRN
MPZL2
BOK
P2RX4
TRAK2
LOC102166466
RORB
KIFC3
TRIM63
LOC100739412
PKHD1L1
LOC100736872
SLC7A3
LOC100521253
SORBS2
MOSPD1
SOX14
HES1
LOC100512656
GALNT10
NTRK2
PAQR5
SALL4
LOC102166507
PCSK1N
GCNT1
TSC22D1
LOC100738704
LOC100519567
LOC100736578
ATP13A5
GUSB
GPRC5B
SMS
CBX7
NAP1L5
LOC100737349
WLS
ARSD
LOC100524408
LOC100627208
CRELD2
RNF133
IGF2
SCNN1A
SLC1A3
CD302
STARD5
LOC100515296
TMEM9
FUT9
NRIP3
SERPINF1
FADS2
GGT6
CXCL10
SLC15A1
CYP11A1
TMEM132A
KIAA0247
LOC102161911
EFCAB4A
HBE1
LOC102168112
PAPSS2
LOC100515345
CCNJL
ALPL
LOC100517370
C7H6orf223
ACAA2
MYLIP
LOC100737159
GRAMD3
PDIA4
UROD
FADS3
KIF15
GRIA1
TEX11
LOC100737134
PKD2
E2F1
LOC102160428
CRHR2
GATA3
SST
S100A14
LOC102162694
SYNGR3
TCTN3
LOC100739494
LOC100515185
RNF144B
EML2
ADCY2
HSD3B1
VGLL3
LOC102162699
TXNDC16
ABCB11
RALY
LOC100511846
SCNN1A
LOC100622715
SHC4
RNF148
LOC100737167
LOC102166512
CCNB2
IQCA1
LOC100623335
C15H2orf54
TMED3
NPC1
NLRP14
GALM
ACO1
CYP2J34
LOC100622296
SLC29A1
DCBLD2
LOC100622579
LOC100515686
LIPH
CHL1
SGPP1
LOC100736860
LOC100515273
LOC100515458
LOC100738003
HOXB4
GALNT7
SLC25A17
CAPN6
ABHD3
LOC102165874
ATP7B
TMEM176A
TRIML2
UBE2C
GCA
RGSL1
TMEM229A
WWC1
HSD11B1
ATP6AP2
CARP
LOC100518132
MC2R
LOC100622814
NOXA1
GNMT
AKR1D1
FECH
RTKN2
A2M
PIP5K1B
TP53I3
SLC39A2
LOC100737457
CHRM1
SLC12A7
LOC100626193
CDC20
LOC100738463
CCNA2
LOC100738612
LOC100624593
LOC100512372
PBD-2
TNKS2
NDUFS3
GREB1
EIF4EBP1
NME9
LOC100623323
ATP6V1A
HEBP1
DIO1
SLC16A12
ACP6
LOC100620089
DIRC2
PARM1
SEMA3C
FAM26E
PPGRP-S
ALG13
ANKFN1
LOC100521229
LY75
PCDH8
LOC100520228
PTPMT1
IL4R
LOC100736853
LOC100524130
LOC100521603
TTC7B
MCFD2
LOC102166317
LOC100621765
LOC100520252
LOC100153536
LOC100521431
RIPPLY3
DDT
GMDS
SLC25A15
ADAMTS3
LOC102166575
LOC100518193
LOC100737912
HSPA5
PRSS12
KIF18B
ISOC1
LOC102163855
CCT6B
EIF2AK3
LOC100621416
SLC22A18
PPA1
LOC102161004
LOC100739192
VEGFA
AGPAT2
LOC100512873
TXN
LOC102158362
STMN2
GNA15
HMCN1
FRMPD4
SGOL1
SPAG5
NIPSNAP3A
RERG
FMOD
CCNB3
CPT1A
LOC100515752
HOXC13
DIRAS3
GRM3
SMPD1
TNIK
CDCA3
LOC102167478
LOC102167481
FBLN1
ICA1
GTSE1
GBA
LOC100512860
LOC100626147
HOXB6
ATG4A
LOC100737374
MST4
FOXE1
ARRDC4
PVR
SLC7A4
SAG
TIMP2
C9H11orf52
SEMA3F
THY1
BCL2L10
LOC100523020
LRCH1
BRP44L
ERBB4
CHID1
RUSC2
PROS1
GDF3
ZBTB16
LOC100621671
NPTX1
NCAPH
MANF
MGST2
LRRIQ1
SLC30A9
LOC100518506
LOC100515339
GPX4
SELM
LOC100623488
NCOA7
ZMAT1
GOLT1B
LOC102161560
LOC102160550
KIAA1755
LOC100737810
STAU2
LOC100513647
HSD11B2
NCALD
LTBP1
LOC100621779
DNAH11
CACNA2D4
TMEM123
MCOLN3
TGFB3
ECT2L
NOV
ME2
SLC6A17
SERPINB5
PHLDA1
GDE1
MBIP
LOC100522967
LOC100520977
CDX2
APIP
TYSND1
LOC102163574
C17H20orf108
LOC100624962
LOC100626387
LYPD6B
LOC102163193
GMNC
PPM1J
BUB1B
CLDN23
OSTN
LOC100517025
GPLD1
PRDX2
BMPER
CAR
IL6R
PRTFDC1
ADRA2A
SORT1
PDHB
PDIA3
LOC102159440
SLC46A2
TMEM237
ITIH2
LOC100522849
LOC102160657
LOC100518213
ESYT3
BPI
LOC102157601
WDR49
LOC102166322
RALGAPA2
C3H16orf89
EIF4E3
SLCO1A2
LOC102161205
ADAM-9
CP
LOC102162453
AKAP17B
NPAS3
LOC100737399
LOC100513566
RACGAP1
LOC100625463
NOS2
FAM83D
BPHL
GABRE
SLC1A5
NUAK2
PDE3B
PLCXD3
POU5F2
EFCAB6
FBP2
RFK
LOC102164420
IL1RAP
RGS2
EPT1
BTBD11
RGAG4
MOSPD2
DUSP5
CYP24A1
CEBPA
FAP
TRPV5
LOC100153042
TMED9
LOC100518782
SLC16A6
SHB
LOC100518848
GCNT4
LOC100620089
SRGAP3
STYK1
SWT1
MTHFD1
LOC102162153
LOX
LOC100737194
CD38
PYCR1
AP1S2
ITGB1
LOC100523069
ESR2
LOC102161250
SLC38A2
DNAJC3
LOC100525445
TM4SF1
CYP7B1
TNFRSF12A
MME
TIMP1
LOC100511489
TEAD4
C18H7orf55
CA13
LOC102162747
CYCS
SCG5
TIMP2
LOC100156967
C7H6orf141
LOC100521043
TTK
E2F7
HOXB3
TMEM37
MEF2B
CDH17
LOC100620394
IL11RA
LOC102161616
GPR111
YKT6
LOC100153898
ADGB
FHDC1
CALR
AFF3
TMEM213
CES5A
PCNA
PSPH
LOC100622308
MMGT1
ANKS4B
GPD1L
LOC102158888
ECHDC2
MGAT5B
DLX4
DNAH3
STX11
LOC100515919
LOC100519176
ARHGAP11A
EZR
ACOT4
LOC100628221
ITGBL1
OGFOD3
ATP6V1G3
LOC100523704
LOC574051
FMR1NB
PGAM1
LOC100511678
ASXL3
ELL2
GJA1
CD63
LOC100156937
LOC100154063
LOC100626975
DMKN
ZBTB38
LOC100520756
ZNF432
SYT2
SLC25A16
APCDD1
SLC25A27
TENM2
WWC3
PRSS53
LOC100622535
FAM83F
NPHP1
LURAP1
IFFO2
CCL5
NMB
RGC32
LOC100518152
WNT4
ROGDI
C1H6orf163
LOC100519267
CAMK4
LOC102166983
MYL9
LOC100520194
LOC100737015
DNAH1
LOC100523732
LOC100624841
ATXN2
LOC100738903
CCDC167
TNC
LOC100511152
SLC25A43
MLLT3
ITK
ENTPD1
LOC100739364
LOC100522746
LOC100627466
ZNF613
SMPDL3A
LOC100621486
ANXA9
SLC5A5
B3GALNT2
SLC25A20
MFSD1
GLUD1
LOC100623707
CNPY1
KIF5C
MAML2
PLXNA1
AKR1B1
SP4
ZNF226
MEGF6
CTTNBP2
FGFR4
LOC102161548
LOC102162528
ZSWIM2
ASF1B
LOC102158184
MSRB3
ODC
SATB1
AMBP
ATP5G3
FBXO2
C15H2orf88
SRSF10
LOC100622310
LOC100511711
LOC100154002
LOC100519100
PAQR4
HTR1B
PFKFB2
EXO1
LOC102165545
LOC100513769
LOC102163531
DNAH6
LOC102162067
EEF1B2
MAGT1
FAM57A
LOC102166414
TCEAL8
LOC100516238
ETV5
PGK1
LOC102164100
LOC100516841
GSTP1
DNASE1L1
RUSC2
LOC100623339
AUH
LOC100518105
ZNF202
TIMP-3
RANBP17
LOC100739629
MTCH2
DTHD1
LOC100739319
NDP
PIGH
TTC40
LOC100517427
UPK1B
EPS8L3
DMD
AKTIP
FABP5
YWHAH
WIPI1
ERO1LB
TOR1AIP2
COL4A1
SLA-DOA
HYDIN
LOC100622420
MMP1
PKD2
MRPL54
ARHGDIB
ATP6AP1
MUC4
LOC100736851
GPR183
LOC100522201
LOC100625802
RABAC1
LOC100738701
SLC26A4
LOC733678
SPATA17
MEP1B
ATP11B
TMEM87B
LAMP2
SH3YL1
LOC100624195
CLDN6
LOC100511378
STOM
SULT4A1
LOC102165374
LOC102163553
MIF
HMGCS1
LOC100739587
C18H7orf41
LOC100623501
BCAT1
INMT
CREG1
AGT
ATP6V0D1
FBXL7
KEL
LOC100621897
LOC100626687
LOC100621401
TIAM1
LOC100524786
SDC2
LOC102161324
ERCC6L
FCN2
GOLM1
NDUFB1
CPN1
PGR
LOC100156557
PLEKHA1
GLUL
LOC100519380
SLC25A25
NADK2
LOC100620676
PMEL
PRR2
GNB5
NR6A1
HRSP12
FKBP5
LOC100738647
LOC100154508
APOA1BP
CLDN3
FAM26F
DOCK8
LOC100736598
LOC100518921
CDH1
AMIGO2
ARF4
LHPP
LOC100620325
RAI14
GPR126
CITED2
SS18L2
LOC100626630
LOC100738946
SERPINI1
LOC102162046
LOC100625748
LOC100621736
NRIP1
LOC100154783
ZNF423
C7H15orf42
BGN
USP46
ASPRV1
CHCHD2
C9H11orf88
LOC100738639
SCOC
ADHFE1
PAQR3
PTI
SHISA2
LOC595122
ASB4
TIMM17B
KHDRBS3
IP6K3
LOC100155975
COL16A1
LDHD
SLC4A11
NLRC3
SPARC
CCT3
LOC100623148
MAP1LC3A
UST
ADD3
TTLL6
LOC100512381
LOC100523504
HSBP1
SELENBP1
LOC102166535
LOC102166043
SUCLA2
TMEM47
LOC102165334
TMEM251
LOC102164120
ATP8A1
LOC100153981
TLR5
LOC100626928
GADD45G
EXPH5
LOC100515383
LOC102163516
TCF7L1
SMPD2
CBLL1
IL1RAPL2
CADPS2
SPC25
LOC100738261
GBP6
LOC100511840
FSTL4
LOC100620198
ATP5H
ARPC5
LOC100627578
FGF9
IMPDH1
DPT
SLC25A29
LOC100524545
LOC100515261
YPEL2
RNF24
ABCB10
LOC100519128
SEPHS2
CD2
LOC100523455
FAM186B
RGS9BP
PPIB
LOC100514185
HSD17B12
GJA4
TRIM29
TM4SF18
DOCK2
HSD17B2
AVIL
MAP3K19
CXCR2
LOC100523157
LOC102160168
SDR9C7
LRBA
LOC102158150
ADI1
ABAT
HPN
SATB1
GFPT1
EGF
CS
KIAA1239
LOC100158114
PPP2R1B
COL4A2
IGFBP7
WWC2
DYNC2H1
OLAH
GBA3
AP1S2
GFI1
LOC100623103
DNHD1
ELOVL7
CYSTM1
NLGN1
TMEM181
PEMT
WDR72
NELL2
PLEKHH1
LOC102161689
ADAP1
RRBP1
RAB6B
PLA2G7
SHOX2
LY6G5B
LRRC19
SLC27A4
LOC100736817
LOC100523365
CLPTM1L
RET
LOC100621248
LOC102160666
EPB41L4B
CCDC175
FUBP1
SGCZ
LOC100625576
SCD5
LOC100737592
CACNA1D
LOC100522074
C1H15orf52
NRARP
ATP5E
LOC100737060
NOVA1
FAM105A
TXNDC17
LOC102162606
FBXL8
HSPB8
ALG2
C1GALT1C1
GBP5
LASS4
CDYL
LOC100515779
LOC100515628
FMN1
PSAT1
DNA2
LOC100739351
CIAPIN1
CCDC109B
CD163
LOC100736563
FAM129B
SPAG1
ALDH6A1
WDR63
SF3B1
LOC102167365
LOC102166080
LRPAP1
HSP90B1
LEPROT
IHH
ANK2
LOC100621708
CREBRF
LOC100620668
S1PR3
ZNF33B
LOC100738766
SPEF2
RPGRIP1L
CCDC129
CDIPT
GBP7
MYCN
SLC26A3
LOC100522678
LOC100627707
LOC100523993
LOC100524679
LOC102166418
OMA1
ZNF567
ZNF185
RNF170
ATP5B
SRSF4
UQCRB
HNRNPA2B1
LOC100523976
TIGD2
CCDC108
MTHFS
LOC100737115
LRRTM4
CUX1
SLC6A20
RAB3D
SALL1
LOC102164015
POLR2L
TCAP
LOC102162179
CCDC85C
FAM83G
LOC100737964
CCDC173
LOC100624568
RNASET2
LOC100520211
SLC37A2
LOC102165348
LOC100622540
LOC100521704
TRIM3
SSR1
GPR37
C6orf27
RECQL4
LOC100736672
NFATC4
SCNN1G
XKR5
SEMA5A
LOC100626221
LOC100622750
IMPAD1
LOC396679
DUSP9
TSPAN31
ACACA
AQP9
BAZ2B
ZFHX4
RINL
PRSS8
OXT
EHF
LOC100739855
LOC100737947
TERT
MAN1B1
ESRRA
LOC100524949
CHAF1B
ADCK1
MFSD3
BRP44L
LOC100621510
DIRAS3
KIFC1
LOC100620243
SMAP1
SLC25A39
LOC100738632
CD69
GAD2
SERINC2
CCDC13
LOC780420
NELL1
LOC100517869
IFI27L2
EPHX2
PPIA
LRIG3
LOC100738885
SLC25A3
LOC100623913
RPS4
RHOC
FGGY
ANKRD31
LOC100523026
LOC100415928
PLA2G12A
GPR52
LOC100738311
PHLPP1
RAB5C
EFHB
LOC100620271
LOC100625212
LOC100625721
LOC100513097
LOC100736679
LOC100737634
ANG1
SEL1L
MAVS
LOC100738503
LOC100154530
LOC100622559
ZSCAN31
ACVR1
LOC102159436
LOC100155404
PPIF
LOC100514136
LOC100736912
SOD1
NHS
CTSA
GALNT18
LOC100154511
ERP44
B4GALT5
SCAPER
RAB27B
RP1
IER3IP1
SERP1
IGFBP4
LOC100518898
ATP6V1B1
LOC102167990
ADAMTS18
HOXB2
SAT1
GPX2
OSMR
LOC102164377
TMED5
CEP290
PHLDA3
KIF6
LOC100513372
KIAA0825
LRP2BP
CLDN4
BCL2L13
UBE2E2
KLHL40
LMBR1L
NOXO1
LOC102167542
LRP2
C7
C17H20orf85
UNK
LRGUK
LOC100522130
LOC100511718
DLAT
LOC100511328
LOC102162448
ESCO2
DYNLT1
SYDE2
LRRC59
SLC13A1
RYR2
IRX3
NEU1
DNAH7
AP3B2

## Sheet: DEGs  intersected with database
2 common elements in "MS32 vs MS18", "YK32 vs YK18" and "Predictions":
PTGFR
SP4
